# Supplementary material for: Potential for microbial H2 and metal transformations associated with novel bacteria and archaea in deep terrestrial subsurface sediments
Source: ISME J. 2017 Mar 28;11(8):1915–29. doi: 10.1038/ismej.2017.39 (PMC5520028; doi:10.1038/ismej.2017.39)
Supplement: Supplementary Table S2 [file ismej201739x3.xlsx]

## Sheet: mM
		V140m	E160m	E185m	E215m	V250m
	Na+ (mM)	126 ± 1.7	121 ± 2.3	87.0 ± 4.0	69.6 ± 3.6	87.0 ± 2.3
	K+ (mM)	2.38 ± 0.05	2.33 ± 0.11	1.71 ± 0.06	1.33 ± 0.08	1.41 ± 0.19
	Ca2+ (mM)	1.72 ± 0.11	1.47 ±0.14	0.95 ± 0.04	0.67 ± 0.05	1.07 ± 0.10
	Mg2+ (mM)	1.97 ± 0.09	1.69 ± 0.12	1.03 ± 0.04	0.74 ± 0.02	1.11 ± 0.07
	T. Mn (mM)	0.35 ± 0.07	0.36 ± 0.00	0.38 ± 0.24	2.00 ± 1.46	0.36 ± 0.00
	P (mM)	42.0 ± 5.49	45.2 ± 10.3	64.6 ± 38.8	74.3 ± 45.2	32.3 ± 4.84
	T. Fe (mM)	8.95 ± 0.98	12.4 ± 4.48	11.6 ± 6.62	21.5 ± 17.9	5.37 ± 1.97
	Fe2+ (mM)	6.62 ± 2.69	11.5 ± 4.12	9.49 ± 2.33	13.1 ± 2.86	5.55 ± 1.59
	Cl- (mM)	93.1 ± 2.1	84.6 ± 1.5	50.8 ± 1.8	39.5 ± 1.0	59.2 ± 2.6
	NO3- (mM)	<1.61	<1.61	<1.61	<1.61	<1.61
	NO2- (mM)	<2.17	<2.17	<2.17	<2.17	<2.17
	NH4+ (mM)	7.2 ± 0.3	6.7 ± 0.5	5.0 ± 0.4	3.9 ± 0.3	4.3 ± 0.3
	SO42- (mM)	<1.04	<1.04	<1.04	<1.04	<1.04
	HS- (mM)	0.11 ± 0.09	0.13 ± 0.04	0.51 ± 0.42	1.93 ± 2.36	0.08 ± 0.05
	HCO3- (mM)	45.9 ± 1.6	49.2 ± 6.6	45.9 ± 5.4	36.1 ± 3.1	34.4 ± 2.6
	CO32- (mM)	0.09 ± 0.02	0.09 ± 0.10	0.12 ± 0.14	0.10 ± 0.10	0.06 ± 0.04
	TOC (mM)	2.08 ± 0.13	2.58 ± 0.25	1.83 ± 0.17	1.83 ± 1.17	1.00 ± 0.06
	TIC (mM)	50.0 ± 1.3	54.2 ± 3.8	49.2 ± 4.6	39.2 ± 2.5	36.7 ± 2.0
	Supplementary Table S1
	Porewater geochemistry. Concentrations of all analytes are presented in Amano Y, Yamamoto Y, Nanjyo I, Murakami H, Yokota H, Yamazaki M, et al. (2012). Data of Groundwater from Boreholes, River Water and Precipitation for the Horonobe Underground Research Laboratory Project (2001-2010). http://jolissrch-inter.tokai-sc.jaea.go.jp/pdfdata/JAEA-Data-Code-2011-023.pdf
