# Supplementary material for: Potential for microbial H2 and metal transformations associated with novel bacteria and archaea in deep terrestrial subsurface sediments
Source: ISME J. 2017 Mar 28;11(8):1915–29. doi: 10.1038/ismej.2017.39 (PMC5520028; doi:10.1038/ismej.2017.39)
Supplement: Supplementary Table S3 [file ismej201739x4.xlsx]

## Sheet: S2 - Sampling
Sample Name	Zone	Borehole	Sampling Date	Sample Volume (L)	DNA Concentration (ng/uL)	Reads	Assembly Size (bp)
E-160m-2013	5	08E140C01	2013-09-20	2.22	3.5	89788172	304588399
E-160m-2014	5	08E140C01	2014-05-15	20	23.3	81222580	245510826
E-185m-2013	3	08E140C01	2013-09-20	1.5	5.9	91857096	271561210
E-185m-2014	3	08E140C01	2014-06-25	18.9	12.9	81286300	206862001
E-215m-2013	1	08E140C01	2013-09-20	0.905	19.2	103727296	280427110
E-215m-2014_f	1	08E140C01	2014-05-13	24.15	N/A	102913942	140360024
E-215m-2014	1	08E140C01	2014-05-13	5.8	117.1	83104544	204875385
V-140m-2014	N/A	07V140M03	2014-07-01	9.1	18	96160694	115289317
V-250m-2014	N/A	09V250M02	2014-07-07	38	14.3	93848716	174191888
						Total:	1639077761
Supplementary Table S2
Samples collected for groundwater metagenome analysis. Sample volume represents the volume of groundwater filtered for biomass
