# Supplementary material for: Potential for microbial H2 and metal transformations associated with novel bacteria and archaea in deep terrestrial subsurface sediments
Source: ISME J. 2017 Mar 28;11(8):1915–29. doi: 10.1038/ismej.2017.39 (PMC5520028; doi:10.1038/ismej.2017.39)
Supplement: Supplementary Table S4 [file ismej201739x5.xlsx]

## Sheet: S3 - HMM Profiles
	Gene Name	Database	Accession	Gene Description
Sulfur cycling	fcc	Pfam	PF09242	sulfide oxidation
	Sqr	PANTHER	PTHR10632
	dsrD	Pfam	PF08679	sulfate reduction
	dsrA	TIGRfam	TIGR02064	sulfate reduction/sulfur oxidation
	dsrB	TIGRfam	TIGR02066	sulfate reduction/sulfur oxidation
	sor	Pfam	PF07682
	soxB	TIGRfam	TIGR04486	thiosulfate oxidation
	soxY	TIGRfam	TIGR04488	thiosulfate oxidation
	soxC	TIGRfam	TIGR04555	thiosulfate oxidation
	asrA	TIGRfam	TIGR02910	sulfate reduction [alternative pathway]
	asrB	TIGRfam	TIGR02911	sulfate reduction [alternative pathway]
	asrC	TIGRfam	TIGR02912	sulfate reduction [alternative pathway]
	apr	TIGRfam	TIGR02061
	sat	TIGRfam	TIGR00339
Hydrogenases	[NiFe] Group 1	Custom	[NiFe] Group 1 hydrogenase large subunit (Vignais and Billoud, 2007)
	[NiFe] Group 2c	Custom	[NiFe] Group 2c hydrogenase large subunit (Vignais and Billoud, 2007)
	[NiFe] Group 2b	Custom	[NiFe] Group 2b hydrogenase large subunit (Vignais and Billoud, 2007)
	[NiFe] Group 3a	Custom	[NiFe] Group 3a hydrogenase large subunit (Vignais and Billoud, 2007)
	[NiFe] Group 3b	Custom	[NiFe] Group 3b hydrogenase large subunit (Vignais and Billoud, 2007)
	[NiFe] Group 3c	Custom	[NiFe] Group 3c hydrogenase large subunit (Vignais and Billoud, 2007)
	[NiFe] Group 3d	Custom	[NiFe] Group 3d hydrogenase large subunit (Vignais and Billoud, 2007)
	[NiFe] Group 4	Custom	[NiFe] Group 4 hydrogenase large subunit (Vignais and Billoud, 2007)
	[FeFe] Group A	Fungene	hydA
	[FeFe] Group B	Custom	[FeFe] Group B hydrogenase large subunit (Greening et al., 2015)
	[FeFe] Group C	Custom	[FeFe] Group C hydrogenase large subunit (Greening et al., 2015)
	[Fe]	TIGRfam	TIGR01723
Methane metabolism	pmoA	TIGRfam	TIGR03080	aerobic methane oxidation
	pmoB	TIGRfam	TIGR03079	aerobic methane oxidation
	pmoC	TIGRfam	TIGR03078	aerobic methane oxidation
	mmoB	Pfam	PF02406
	mmoD	TIGRfam	TIGR04550
	mcr alpha	TIGRfam	TIGR03256	methanogenesis
	mcr beta	TIGRfam	TIGR03257
	mcr gamma	TIGRfam	TIGR03259
	pqq	Custom	Methanol dehydrogenase	methanol oxidation
Nitrogen cycling	Fe only alpha	TIGRfam	TIGR01861
	Fe only beta	TIGRfam	TIGR02931
	Fe only delta	TIGRfam	TIGR02929
	Mo-Fe Alpha	TIGRfam	TIGR01282
	Mo-Fe beta	TIGRfam	TIGR01286
	V alpha	TIGRfam	TIGR01860
	V beta	TIGRfam	TIGR02932
	V delta	TIGRfam	TIGR02930
	nifH	TIGRfam	TIGR01287	nitrogen fixation
	nxrA	Custom	Nitrite oxidoreductase subunit A	nitrification
	nxrB	Custom	Nitrite oxidoreductase subunit B	nitrification
	haoB	TIGRfam	TIGR04392
	napA	TIGRfam	TIGR01706	dissimilatory nitrate reduction/denitrification
	napB	Pfam	PF03892	dissimilatory nitrate reduction/denitrification
	narG	TIGRfam	TIGR01580	dissimilatory nitrate reduction/denitrification
	narH	TIGRfam	TIGR01660	dissimilatory nitrate reduction/denitrification
	cyt c552 small NrfH	TIGRfam	TIGR03153
	cyt c552 large NrFA	Pfam	PF02335
	cyt c552 large NrFA	TIGRfam	TIGR03152
	NrfD	TIGRfam	TIGR03148	dissimilatory nitrate reduction
	NirB	TIGRfam	TIGR02374	dissimilatory nitrate reduction
	NirD	TIGRfam	TIGR02378	dissimilatory nitrate reduction
	nirK	TIGRfam	TIGR02376	denitrification (NO-forming)
	nirS	Custom	nitrite reductase (NO-forming)	denitrification (NO-forming)
	norB	Custom	nitric oxide reductase subunit B	denitrification (N2O-forming)
	norC	Custom	nitric oxide reductase subunit C	denitrification (N2O-forming)
	nosD	TIGRfam	TIGR04247	denitrification (N2-forming)
	nosZ_tat	TIGRfam	TIGR04244	denitrification (N2-forming)
	nosZ_sec	TIGRfam	TIGR04246	denitrification (N2-forming)
	nosL	Pfam	PF05573	denitrification (N2-forming)
	hzoA	Custom	hydrazine oxidoreductase	annamox
	hzsA	Custom	hydrazine synthase	annamox
	ureA	Fungene	ureA
Electron transport chain	CoxA	TIGRfam	TIGR02891
	CoxB	TIGRfam	TIGR02866
	ccoN	TIGRfam	TIGR00780
	ccoO	TIGRfam	TIGR00781
	ccoP	TIGRfam	TIGR00782
	CyoA	TIGRfam	TIGR01433
	CyoD	TIGRfam	TIGR02847
	CyoE	TIGRfam	TIGR01473
	CydA	Pfam	PF01654
	CydB	TIGRfam	TIGR00203
	QoxA	TIGRfam	TIGR01432
	QoxB	TIGRfam	TIGR02882
	rnfB	KEGG	K03616
	rnfC	KEGG	K03615
	atpA	KEGG	K02111
	ATP6V1A	KEGG	K02145
Fermentation	PFOR	KEGG	K00169
	adh	KEGG	EC:1.1.1.1
	ldh	KEGG	K00016
	ack	KEGG	K00925
	pta	KEGG	K00625, K13788, K04020
	fdh	KEGG	K00123
	pflD	KEGG	K00656
Carbon monoxide oxidation	coxS	KEGG	K03518
	coxM	KEGG	K03519
	coxL	TIGRfam	TIGR02416
Carbon fixation	Form I	Custom	Form I RuBisCO large subunit (Wrighton et al., 2012)	CBB cycle
	Form II	Custom	Form II RuBisCO large subunit (Wrighton et al., 2012)	CBB cycle
	Form II/III	Custom	Form II/III RuBisCO large subunit (Wrighton et al., 2012)
	Form III	Custom	Form III RuBisCO large subunit (Wrighton et al., 2012)
	Form IV	Custom	Form IV RuBisCO large subunit (Wrighton et al., 2012)
	propionyl-CoA synthase	Custom	propionyl-CoA synthase	3-Hydroxypropionate bi-cycle
	malonyl-CoA reductase	Custom	malonyl-CoA reductase	3-Hydroxypropionate bi-cycle
	4-hydroxybutyryl-CoA synthetase	Custom	4-hydroxybutyryl-CoA synthetase	Dicarboxylate/4-hydroxybutyrate cycle and 3-hydroxypropionate/4-hydroxybutyrate cycle
	4-hydroxybutyryl-CoA dehydratase	Custom	4-hydroxybutyryl-CoA dehydratase	Dicarboxylate/4-hydroxybutyrate cycle and 3-hydroxypropionate/4-hydroxybutyrate cycle
	codhD (delta)	TIGRfam	TIGR00381	Wood-Ljungdahl pathway
	codhC (beta)	TIGRfam	TIGR00316	Wood-Ljungdahl pathway
	codh catalytic	TIGRfam	TIGR01702	Wood-Ljungdahl pathway
	aclA	Custom	ATP-citrate lyase alpha subunit	reductive TCA cycle
	aclB	Custom	ATP-citrate lyase beta subunit	reductive TCA cycle
Iron reduction	mtrC	TIGRfam	TIGR03507
Complex carbon degradation	cellobiosidase	KEGG	K01225, K19668	Cellulose degrading
	cellulase	KEGG	K01779, K19356, K19357
	beta-glucosidase	KEGG	K01188, K05349, K05350
	arabinosidase	KEGG	K01209, K15921	Hemicullulose debranching
	beta-glucuronidase	KEGG	K01195, K14756
	alpha-L-rhamnosidase	KEGG	K05989
	mannan endo-1,4-beta-mannosidase	KEGG	K01218, K19355	Endohemicellulases
	alpha-D-xyloside xylohydrolase	KEGG	K01811, K15925
	beta-xylosidase	KEGG	K01198, K15920	Other oligosaccharide degrading
	beta-mannosidase	KEGG	K01192
	beta-galactosidase	KEGG	K01190, K12111, K12308, K12309
	alpha-amylase	KEGG	K01176, K05343, K07405	Amylolytic enzymes
	glucoamylase	KEGG	K01178, K12047
	pullulanase	KEGG	K01200
	isoamylase	KEGG	K01214
	chitiniase	KEGG	K01183, K13381	Chitin degrading
	hexosaminidase	KEGG	K01207, K12373, K14459
	Supplementary Table S3
	Databases and genes used for determining genome potential for mediating different biogeochemical cycles.
	Alignments were constructed from proteins downloaded from the above protein family databases and used to infer HMMs as described in main text.
	References:
	Vignais and Billoud (2007). Occurrence, classification, and biological function of hydrogenases: An overview. Chem Rev 107: 4206–4272.
	Wrighton et al. (2012). Fermentation, hydrogen, and sulfur metabolism in multiple uncultivated bacterial phyla. Science 337: 1661–5.
	Greening et al. (2015). Genomic and metagenomic surveys of hydrogenase diversity indicate H2 is a widely-utilised energy source for microbial growth and survival. ISME J. Advance online publication. doi.org/10.1038/ismej.2015.153
