# Supplementary material for: Potential for microbial H2 and metal transformations associated with novel bacteria and archaea in deep terrestrial subsurface sediments
Source: ISME J. 2017 Mar 28;11(8):1915–29. doi: 10.1038/ismej.2017.39 (PMC5520028; doi:10.1038/ismej.2017.39)
Supplement: Supplementary Table S5 [file ismej201739x6.xlsx]

## Sheet: S4 - MHCs in RefSeq
Accession	Phylum	Species name	Decaheme count	Known iron-reducer	Likely iron-reducer*
GCF_000620725.1_ASM62072v1	Acidobacteria	Acidobacteriaceae bacterium URHE0068	5		1
GCF_000014005.1_ASM1400v1	Acidobacteria	Candidatus Koribacter versatilis Ellin345	6		1
GCF_000014905.1_ASM1490v1	Acidobacteria	Candidatus Solibacter usitatus Ellin6076	7
GCF_000428885.1_ASM42888v1	Acidobacteria	Geothrix fermentans DSM 14018	10	1	1
GCF_000021565.1_ASM2156v1	Aquificiae	Persephonella marina EX-H1	4
GCF_000949475.1_ASM94947v1	Bacteroidetes	Draconibacterium sp. JN14CK-3	4
GCF_001190925.1_ASM119092v1	Betaproteobacteria	Azoarcus sp. CIB	6		1
GCF_000349945.1_ASM34994v1	Betaproteobacteria	Azoarcus sp. KH32C	5		1
GCF_000378245.1_ASM37824v1	Betaproteobacteria	Azoarcus toluclasticus ATCC 700605	5		1
GCF_000019785.1_ASM1978v1	Betaproteobacteria	Leptothrix cholodnii SP-6	4
GCF_000013605.1_ASM1360v1	Betaproteobacteria	Rhodoferax ferrireducens T118	6	1	1
GCF_000010985.1_ASM1098v1	Deferribacteres	Deferribacter desulfuricans SSM1	6	1	1
GCF_000025725.1_ASM2572v1	Deferribacteres	Denitrovibrio acetiphilus DSM 12809	5	1	1
GCF_000218625.1_ASM21862v1	Deferribacteres	Flexistipes sinusarabici DSM 4947	6	1	1
GCF_000421105.1_ASM42110v1	Deferribacteres	Geovibrio sp. L21-Ace-BES	5	1	1
GCF_000013385.1_ASM1338v1	Deltaproteobacteria	Anaeromyxobacter dehalogenans 2CP-C	15	1	1
GCF_000017505.1_ASM1750v1	Deltaproteobacteria	Anaeromyxobacter sp. Fw109-5	14	1	1
GCF_000020805.1_ASM2080v1	Deltaproteobacteria	Anaeromyxobacter sp. K	14	1	1
GCF_000526155.1_ASM52615v1	Deltaproteobacteria	Deferrisoma camini S3R1	21	1	1
GCF_000341395.1_ASM34139v1	Deltaproteobacteria	Desulfocapsa sulfexigens DSM 10523	6	1	1
GCF_000266945.1_ASM26694v1	Deltaproteobacteria	Desulfomonile tiedjei DSM 6799	4
GCF_000341895.1_ASM34189v1	Deltaproteobacteria	Desulfovibrio piezophilus C1TLV30	4	1	1
GCF_000092205.1_ASM9220v1	Deltaproteobacteria	Desulfurivibrio alkaliphilus AHT 2	12	1	1
GCF_000167355.1_ASM16735v1	Deltaproteobacteria	Desulfuromonas acetoxidans DSM 684	13	1	1
GCF_000472285.1_ASM47228v1	Deltaproteobacteria	Desulfuromonas sp. TF	8	1	1
GCF_001278055.1_ASM127805v1	Deltaproteobacteria	Desulfuromonas sp. WTL	12	1	1
GCF_000820505.1_ASM82050v1	Deltaproteobacteria	Geoalkalibacter ferrihydriticus DSM 17813	13	1	1
GCF_000827125.1_ASM82712v1	Deltaproteobacteria	Geoalkalibacter subterraneus	19	1	1
GCF_000020725.1_ASM2072v1	Deltaproteobacteria	Geobacter bemidjiensis Bem	18	1	1
GCF_000426865.1_ASM42686v1	Deltaproteobacteria	Geobacter bremensis R1	16	1	1
GCF_000022265.1_ASM2226v1	Deltaproteobacteria	Geobacter daltonii FRC-32	22	1	1
GCF_000020385.1_ASM2038v1	Deltaproteobacteria	Geobacter lovleyi SZ	6	1	1
GCF_000012925.1_ASM1292v1	Deltaproteobacteria	Geobacter metallireducens GS-15	17	1	1
GCF_000817955.1_ASM81795v1	Deltaproteobacteria	Geobacter pickeringii	13	1	1
GCF_000816575.1_ASM81657v1	Deltaproteobacteria	Geobacter soli	15	1	1
GCF_000175115.2_ASM17511v2	Deltaproteobacteria	Geobacter sp. M18	25	1	1
GCF_000023645.1_ASM2364v1	Deltaproteobacteria	Geobacter sp. M21	25	1	1
GCF_000813145.1_ASM81314v1	Deltaproteobacteria	Geobacter sp. OR-1	24	1	1
GCF_000007985.2_ASM798v2	Deltaproteobacteria	Geobacter sulfurreducens PCA	23	1	1
GCF_001311985.1_ASM131198v1	Deltaproteobacteria	Geobacter toluenoxydans JCM 15764	5	1	1
GCF_000016745.1_ASM1674v1	Deltaproteobacteria	Geobacter uraniireducens Rf4	30	1	1
GCF_000384395.1_ASM38439v1	Deltaproteobacteria	Geopsychrobacter electrodiphilus DSM 16401	10	1	1
GCF_000024805.1_ASM2480v1	Deltaproteobacteria	Haliangium ochraceum DSM 14365	11
GCF_000711225.1_ASM71122v1	Deltaproteobacteria	Pelobacter seleniigenes DSM 18267	6	1	1
GCF_000242895.2_ASM24289v3	Firmicutes	Bacillus sp. 1NLA3E	4
GCF_000821085.1_PRJEB5955_assembly_1	Firmicutes	Bacillus sp. B-jedd	4
GCF_000427565.1_ASM42756v1	Firmicutes	Carboxydothermus ferrireducens DSM 11255	9	1	1
GCF_000012865.1_ASM1286v1	Firmicutes	Carboxydothermus hydrogenoformans Z-2901	9	1	1
GCF_000174415.1_ASM17441v1	Firmicutes	Dethiobacter alkaliphilus AHT 1	7		1
GCF_001263415.1_ASM126341v1	Firmicutes	Thermincola ferriacetica	16	1	1
GCF_000092945.1_ASM9294v1	Firmicutes	Thermincola potens JR	15	1	1
GCF_000687145.1_TheAqu1.0	Firmicutes	Thermoanaerobaculum aquaticum	8	1	1
GCF_000422645.1_ASM42264v1	Gammaproteobacteria	Ferrimonas futtsuensis DSM 18154	10	1	1
GCF_000425405.1_ASM42540v1	Gammaproteobacteria	Ferrimonas kyonanensis DSM 18153	11	1	1
GCF_000422665.1_ASM42266v1	Gammaproteobacteria	Ferrimonas senticii DSM 18821	4	1	1
GCF_000808615.1_ASM80861v1	Gammaproteobacteria	Photobacterium gaetbulicola	4
GCF_000615045.1_ASM61504v1	Gammaproteobacteria	Shewanella algae JCM 21037 = NBRC 103173	6	1	1
GCF_000015245.1_ASM1524v1	Gammaproteobacteria	Shewanella amazonensis SB2B	7	1	1
GCF_000015845.1_ASM1584v1	Gammaproteobacteria	Shewanella baltica OS155	7	1	1
GCF_000518705.1_ASM51870v1	Gammaproteobacteria	Shewanella colwelliana ATCC 39565	12	1	1
GCF_000485795.1_SheDec2.0	Gammaproteobacteria	Shewanella decolorationis S12	6	1	1
GCF_000518605.1_ASM51860v1	Gammaproteobacteria	Shewanella fidelis ATCC BAA-318	12	1	1
GCF_000014705.1_ASM1470v1	Gammaproteobacteria	Shewanella frigidimarina NCIMB 400	6	1	1
GCF_000019185.1_ASM1918v1	Gammaproteobacteria	Shewanella halifaxensis HAW-EB4	10	1	1
GCF_000016065.1_ASM1606v1	Gammaproteobacteria	Shewanella loihica PV-4	8	1	1
GCF_000614975.1_ASM61497v1	Gammaproteobacteria	Shewanella marina JCM 15074	4	1	1
GCF_000146165.2_ASM14616v2	Gammaproteobacteria	Shewanella oneidensis MR-1	8	1	1
GCF_000018285.1_ASM1828v1	Gammaproteobacteria	Shewanella pealeana ATCC 700345	11	1	1
GCF_000014885.1_ASM1488v1	Gammaproteobacteria	Shewanella piezotolerans WP3	12	1	1
GCF_000519065.1_ASM51906v1	Gammaproteobacteria	Shewanella putrefaciens HRCR-6	7	1	1
GCF_000518445.1_ASM51844v1	Gammaproteobacteria	Shewanella sp. 38A_GOM-205m	10	1	1
GCF_000203935.1_ASM20393v1	Gammaproteobacteria	Shewanella sp. ANA-3	6	1	1
GCF_000832025.1_ASM83202v1	Gammaproteobacteria	Shewanella sp. cp20	10	1	1
GCF_000773485.1_ASM77348v1	Gammaproteobacteria	Shewanella sp. ECSMB14101	11	1	1
GCF_000813075.1_ASM81307v1	Gammaproteobacteria	Shewanella sp. ECSMB14102	11	1	1
GCF_000217915.1_ASM21791v1	Gammaproteobacteria	Shewanella sp. HN-41	6	1	1
GCF_000014685.1_ASM1468v1	Gammaproteobacteria	Shewanella sp. MR-4	7	1	1
GCF_000014665.1_ASM1466v1	Gammaproteobacteria	Shewanella sp. MR-7	7	1	1
GCF_001401775.1_ASM140177v1	Gammaproteobacteria	Shewanella sp. P1-14-1	6	1	1
GCF_000282755.1_ASM28275v1	Gammaproteobacteria	Shewanella sp. POL2	7	1	1
GCF_000015185.1_ASM1518v1	Gammaproteobacteria	Shewanella sp. W3-18-1	5	1	1
GCF_000753795.1_ASM75379v1	Gammaproteobacteria	Shewanella sp. YQH10	7	1	1
GCF_000798835.1_ZOR0012.1	Gammaproteobacteria	Shewanella sp. ZOR0012	6	1	1
GCF_000518805.1_ASM51880v1	Gammaproteobacteria	Shewanella waksmanii ATCC BAA-643	10	1	1
GCF_000019525.1_ASM1952v1	Gammaproteobacteria	Shewanella woodyi ATCC 51908	5	1	1
GCF_000712635.1	Gammaproteobacteria	Shewanella xiamenensis	7	1	1
GCF_000764205.1_ASM76420v1	Gammaproteobacteria	Thalassotalea sp. ND16A	5		1
GCF_000258405.1_ASM25840v1	Ignavibacteria	Ignavibacterium album JCM 16511	5	1	1
GCF_000279145.1_ASM27914v1	Ignavibacteria	Melioribacter roseus P3M-2	4	1	1
GCF_000949635.1_ASM94963v1	Planctomycetes	Candidatus Brocadia sinica JPN1	4		1
GCF_000296795.1_ASM29679v1	Planctomycetes	Candidatus Jettenia caeni	4		1
GCF_000346505.1_ASM34650v1	Planctomycetes	Rhodopirellula sallentina SM41	5		1
GCF_000346425.1_ASM34642v1	Planctomycetes	Rhodopirellula sp. SWK7	5		1
GCF_000421585.1_ASM42158v1	Thermodesulfobacteria	Thermodesulfatator atlanticus DSM 21156	5		1
GCF_000217795.1_ASM21779v1	Thermodesulfobacteria	Thermodesulfatator indicus DSM 15286	4		1
GCF_000746255.1_ASM74625v1	Thermodesulfobacteria	Thermodesulfobacterium hydrogeniphilum	7		1
GCF_000241815.1_ASM24181v1	Unclassified	Caldithrix abyssi DSM 13497	9
Supplementary Table S4
All organisms in the RefSeq database with four or more predicted MHCs (cytochromes with 10 or more heme-binding motifs)
*Inference of likely potential for iron reduction was based on enrichment/isolation and phylogeny
