# Supplementary material for: Potential for microbial H2 and metal transformations associated with novel bacteria and archaea in deep terrestrial subsurface sediments
Source: ISME J. 2017 Mar 28;11(8):1915–29. doi: 10.1038/ismej.2017.39 (PMC5520028; doi:10.1038/ismej.2017.39)
Supplement: Supplementary Table S6 [file ismej201739x7.xlsx]

## Sheet: S5 - Bin Statistics
Bin Name	Bin Size (Mb)	Contigs	SCGs (Unique)	SCGs (Multiple)	Completion (%)	Est. contamination (%)	Domain	Phylum	Class	Order	Family	Genus	Species
HGW-Actinobacteria-1	2446899	28	51	0	1	0	Bacteria	Actinobacteria	Coriobacteridae	Coriobacteriales	Coriobacteriaceae
HGW-Actinobacteria-10	1499351	118	15	0	0.294118	0	Bacteria	Actinobacteria	Coriobacteridae	Coriobacteriales	Coriobacteriaceae
HGW-Actinobacteria-11	3624654	144	49	1	0.980392	0.02	Bacteria	Actinobacteria	Actinobacteridae	Actinomycetales	Microbacteriaceae	Microbacterium	Microbacterium oxydans
HGW-Actinobacteria-2	2924197	14	48	0	0.941176	0	Bacteria	Actinobacteria	Actinobacteridae	Actinomycetales	Nocardioidaceae
HGW-Actinobacteria-3	1770936	130	48	0	0.941176	0	Bacteria	Actinobacteria
HGW-Actinobacteria-4	2524304	17	48	0	0.941176	0	Bacteria	Actinobacteria	Actinobacteridae	Actinomycetales	Micrococcineae
HGW-Actinobacteria-5	3840516	295	48	0	0.941176	0	Bacteria	Actinobacteria	Actinobacteridae	Actinomycetales	Nocardioidaceae
HGW-Actinobacteria-6	2352599	69	48	1	0.960784	0.0204082	Bacteria	Actinobacteria	Coriobacteridae	Coriobacteriales	Coriobacteriaceae
HGW-Actinobacteria-7	2533733	38	51	0	1	0	Bacteria	Actinobacteria	Coriobacteridae	Coriobacteriales	Coriobacteriaceae
HGW-Actinobacteria-8	2369874	647	48	1	0.960784	0.0204082	Bacteria	Actinobacteria	Actinobacteridae	Actinomycetales	Micrococcineae
HGW-Actinobacteria-9	445083	56	31	0	0.607843	0	Bacteria	Actinobacteria	Coriobacteridae	Coriobacteriales	Coriobacteriaceae
HGW-Alphaproteobacteria-1	4018906	84	48	0	0.941176	0	Bacteria	Proteobacteria	Alphaproteobacteria	Rhodobacterales	Rhodobacteraceae	Roseovarius
HGW-Alphaproteobacteria-10	503546	303	8	0	0.156863	0	Bacteria	Proteobacteria	Alphaproteobacteria	Rhizobiales
HGW-Alphaproteobacteria-11	3253863	398	50	0	0.980392	0	Bacteria	Proteobacteria	Alphaproteobacteria	Rhizobiales	Rhodobiaceae	Parvibaculum
HGW-Alphaproteobacteria-12	4638017	972	36	9	0.882353	0.2	Bacteria	Proteobacteria	Alphaproteobacteria	Rhizobiales	Rhodobiaceae	Parvibaculum
HGW-Alphaproteobacteria-13	3571409	552	48	0	0.941176	0	Bacteria	Proteobacteria	Alphaproteobacteria	Sphingomonadales	Sphingomonadaceae	Sphingomonas
HGW-Alphaproteobacteria-14	2754826	233	45	1	0.901961	0.0217391	Bacteria	Proteobacteria	Alphaproteobacteria	Sphingomonadales	Erythrobacteraceae
HGW-Alphaproteobacteria-15	1883378	771	15	0	0.294118	0	Bacteria	Proteobacteria	Alphaproteobacteria	Sphingomonadales	Sphingomonadaceae
HGW-Alphaproteobacteria-16	3921800	294	50	4	1.05882	0.0740741	Bacteria	Proteobacteria	Alphaproteobacteria	Sphingomonadales	Sphingomonadaceae
HGW-Alphaproteobacteria-17	2997084	13	51	0	1	0	Bacteria	Proteobacteria	Alphaproteobacteria	Sphingomonadales	Sphingomonadaceae	Sphingopyxis
HGW-Alphaproteobacteria-18	3883742	48	51	0	1	0	Bacteria	Proteobacteria	Alphaproteobacteria	Rhodobacterales	Hyphomonadaceae	Hyphomonas
HGW-Alphaproteobacteria-2	2934490	640	44	0	0.862745	0	Bacteria	Proteobacteria	Alphaproteobacteria	Rhodobacterales
HGW-Alphaproteobacteria-3	3391367	179	38	0	0.745098	0	Bacteria	Proteobacteria	Alphaproteobacteria	Rhizobiales	Rhodobiaceae	Parvibaculum
HGW-Alphaproteobacteria-4	3148532	59	50	0	0.980392	0	Bacteria	Proteobacteria	Alphaproteobacteria	Rhodobacterales	Rhodobacteraceae
HGW-Alphaproteobacteria-5	1663052	385	20	0	0.392157	0	Bacteria	Proteobacteria	Alphaproteobacteria
HGW-Alphaproteobacteria-6	3770977	288	50	0	0.980392	0	Bacteria	Proteobacteria	Alphaproteobacteria	Rhodobacterales	Rhodobacteraceae	Defluviimonas
HGW-Alphaproteobacteria-7	2659576	39	51	0	1	0	Bacteria	Proteobacteria	Alphaproteobacteria	Sphingomonadales	Erythrobacteraceae	Porphyrobacter
HGW-Alphaproteobacteria-8	1302321	643	31	1	0.627451	0.03125	Bacteria	Proteobacteria	Alphaproteobacteria	Rhodobacterales
HGW-Alphaproteobacteria-9	1187160	610	22	1	0.45098	0.0434783	Bacteria	Proteobacteria	Alphaproteobacteria	Sphingomonadales	Sphingomonadaceae
HGW-Altiarchaeales-1	2012983	358	31	8	1.02632	0.205128	Archaea	Euryarchaeota	Altiarchaeales
HGW-Altiarchaeales-2	1499585	511	30	7	0.973684	0.189189	Archaea	Euryarchaeota	Altiarchaeales
HGW-Altiarchaeales-3	686909	216	20	0	0.526316	0	Archaea	Euryarchaeota	Altiarchaeales
HGW-Atribacteria-1	4113861	1017	40	1	0.803922	0.0243902	Bacteria	Atribacteria
HGW-Bacteroidetes-1	4228720	194	50	0	0.980392	0	Bacteria	Bacteroidetes
HGW-Bacteroidetes-10	2409956	42	51	0	1	0	Bacteria	Bacteroidetes
HGW-Bacteroidetes-11	4733769	190	48	0	0.941176	0	Bacteria	Bacteroidetes
HGW-Bacteroidetes-12	2774421	434	43	0	0.843137	0	Bacteria	Bacteroidetes	Flavobacteriia	Flavobacteriales	Cryomorphaceae	Owenweeksia
HGW-Bacteroidetes-13	2540493	358	49	0	0.960784	0	Bacteria	Bacteroidetes	Flavobacteriia	Flavobacteriales
HGW-Bacteroidetes-14	2142410	202	34	3	0.72549	0.0810811	Bacteria	Bacteroidetes
HGW-Bacteroidetes-15	1922753	517	34	2	0.705882	0.0555556	Bacteria	Bacteroidetes
HGW-Bacteroidetes-16	3938131	46	51	0	1	0	Bacteria	Bacteroidetes
HGW-Bacteroidetes-17	3621249	182	48	0	0.941176	0	Bacteria	Bacteroidetes
HGW-Bacteroidetes-18	1012021	119	5	0	0.0980392	0	Bacteria	Bacteroidetes	Flavobacteriia	Flavobacteriales
HGW-Bacteroidetes-19	781145	100	25	0	0.490196	0	Bacteria	Bacteroidetes
HGW-Bacteroidetes-2	2996224	88	50	0	0.980392	0	Bacteria	Bacteroidetes	Flavobacteriia	Flavobacteriales
HGW-Bacteroidetes-20	1405649	103	31	0	0.607843	0	Bacteria	Bacteroidetes
HGW-Bacteroidetes-21	3902506	326	50	2	1.01961	0.0384615	Bacteria	Bacteroidetes
HGW-Bacteroidetes-22	3372380	1108	41	0	0.803922	0	Bacteria	Bacteroidetes
HGW-Bacteroidetes-23	2550413	962	32	0	0.627451	0	Bacteria	Bacteroidetes	Flavobacteriia	Flavobacteriales
HGW-Bacteroidetes-3	3547462	270	50	0	0.980392	0	Bacteria	Bacteroidetes	Flavobacteriia	Flavobacteriales
HGW-Bacteroidetes-4	4322167	42	51	0	1	0	Bacteria	Bacteroidetes	Bacteroidia	Bacteriodales
HGW-Bacteroidetes-5	2817619	5	50	0	0.980392	0	Bacteria	Bacteroidetes
HGW-Bacteroidetes-6	4044505	140	49	0	0.960784	0	Bacteria	Bacteroidetes	Bacteroidia	Bacteriodales
HGW-Bacteroidetes-7	2393751	42	50	0	0.980392	0	Bacteria	Bacteroidetes
HGW-Bacteroidetes-8	2903425	22	49	0	0.960784	0	Bacteria	Bacteroidetes
HGW-Bacteroidetes-9	2858636	552	45	0	0.882353	0	Bacteria	Bacteroidetes
HGW-Betaproteobacteria-1	2504146	10	51	1	1.01961	0.0192308	Bacteria	Proteobacteria	Betaproteobacteria	Methylophilales	Methylophilaceae
HGW-Betaproteobacteria-10	3446175	144	18	2	0.392157	0.1	Bacteria	Proteobacteria	Betaproteobacteria	Rhodocyclales	Rhodocyclaceae	Dechloromonas	Dechloromonas aromatica
HGW-Betaproteobacteria-11	2339259	25	37	0	0.72549	0	Bacteria	Proteobacteria	Betaproteobacteria	Rhodocyclales	Rhodocyclaceae	Denitratisoma
HGW-Betaproteobacteria-12	4524109	312	38	0	0.745098	0	Bacteria	Proteobacteria	Betaproteobacteria	Rhodocyclales	Rhodocyclaceae	Dechloromonas	Dechloromonas aromatica
HGW-Betaproteobacteria-13	4221437	244	50	0	0.980392	0	Bacteria	Proteobacteria	Betaproteobacteria	Rhodocyclales	Rhodocyclaceae
HGW-Betaproteobacteria-14	3229310	104	51	0	1	0	Bacteria	Proteobacteria	Betaproteobacteria	Rhodocyclales	Rhodocyclaceae	Denitratisoma
HGW-Betaproteobacteria-15	5284655	269	50	0	0.980392	0	Bacteria	Proteobacteria	Betaproteobacteria	Burkholderiales	Comamonadaceae
HGW-Betaproteobacteria-16	5792885	232	50	0	0.980392	0	Bacteria	Proteobacteria	Betaproteobacteria	Burkholderiales	Comamonadaceae
HGW-Betaproteobacteria-17	2320289	1099	37	0	0.72549	0	Bacteria	Proteobacteria	Betaproteobacteria	Hydrogenophilales	Hydrogenophilaceae	Thiobacillus
HGW-Betaproteobacteria-18	3577846	521	50	0	0.980392	0	Bacteria	Proteobacteria	Betaproteobacteria	Burkholderiales	Comamonadaceae
HGW-Betaproteobacteria-19	2268552	882	32	2	0.666667	0.0588235	Bacteria	Proteobacteria	Betaproteobacteria	Rhodocyclales	Rhodocyclaceae	Azoarcus
HGW-Betaproteobacteria-2	1738776	333	26	0	0.509804	0	Bacteria	Proteobacteria	Betaproteobacteria	Methylophilales
HGW-Betaproteobacteria-20	1864611	456	51	0	1	0	Bacteria	Proteobacteria	Betaproteobacteria	Methylophilales	Methylophilaceae	Methylotenera
HGW-Betaproteobacteria-21	2701794	1100	30	1	0.607843	0.0322581	Bacteria	Proteobacteria	Betaproteobacteria	Rhodocyclales	Rhodocyclaceae	Thauera
HGW-Betaproteobacteria-22	2531697	40	51	0	1	0	Bacteria	Proteobacteria	Betaproteobacteria	Methylophilales	Methylophilaceae
HGW-Betaproteobacteria-3	3767042	38	50	0	0.980392	0	Bacteria	Proteobacteria	Betaproteobacteria	Burkholderiales	Comamonadaceae
HGW-Betaproteobacteria-4	4072373	174	41	0	0.803922	0	Bacteria	Proteobacteria	Betaproteobacteria	Rhodocyclales	Rhodocyclaceae	Dechloromonas	Dechloromonas aromatica
HGW-Betaproteobacteria-5	792875	61	24	0	0.470588	0	Bacteria	Proteobacteria	Betaproteobacteria	Rhodocyclales	Rhodocyclaceae	Dechloromonas
HGW-Betaproteobacteria-6	4315322	226	43	0	0.843137	0	Bacteria	Proteobacteria	Betaproteobacteria	Rhodocyclales	Rhodocyclaceae	Dechloromonas	Dechloromonas aromatica
HGW-Betaproteobacteria-7	4398315	36	51	0	1	0	Bacteria	Proteobacteria	Betaproteobacteria	Rhodocyclales	Rhodocyclaceae	Dechloromonas	Dechloromonas aromatica
HGW-Betaproteobacteria-8	1965287	287	37	0	0.72549	0	Bacteria	Proteobacteria	Betaproteobacteria	Methylophilales	Methylophilaceae
HGW-Betaproteobacteria-9	5264918	57	51	0	1	0	Bacteria	Proteobacteria	Betaproteobacteria	Burkholderiales	Comamonadaceae
HGW-BRC1-1	3768617	34	51	0	1	0	Bacteria	BRC1
HGW-Chloroflexi-1	4421802	416	48	1	0.960784	0.0204082	Bacteria	Chloroflexi
HGW-Chloroflexi-10	6570802	101	50	3	1.03922	0.0566038	Bacteria	Chloroflexi	Anaerolineae	Anaerolineales	Anaerolineaceae
HGW-Chloroflexi-2	4106884	40	50	1	1	0.0196078	Bacteria	Chloroflexi	Anaerolineae	Anaerolineales	Anaerolineaceae
HGW-Chloroflexi-3	4087873	56	48	1	0.960784	0.0204082	Bacteria	Chloroflexi	Anaerolineae	Anaerolineales	Anaerolineaceae
HGW-Chloroflexi-4	3858082	50	23	1	0.470588	0.0416667	Bacteria	Chloroflexi
HGW-Chloroflexi-5	4998176	477	47	2	0.960784	0.0408163	Bacteria	Chloroflexi	Anaerolineae	Anaerolineales	Anaerolineaceae
HGW-Chloroflexi-6	5259359	39	51	1	1.01961	0.0192308	Bacteria	Chloroflexi	Anaerolineae	Anaerolineales	Anaerolineaceae
HGW-Chloroflexi-7	1558236	807	17	1	0.352941	0.0555556	Bacteria	Chloroflexi	Anaerolineae	Anaerolineales	Anaerolineaceae
HGW-Chloroflexi-8	3948256	256	49	1	0.980392	0.02	Bacteria	Chloroflexi	Anaerolineae	Anaerolineales	Anaerolineaceae
HGW-Chloroflexi-9	2493421	150	49	0	0.960784	0	Bacteria	Chloroflexi	Dehalococcoidetes
HGW-Cloacimonetes-1	2783035	128	50	0	0.980392	0	Bacteria	Cloacimonetes
HGW-Cloacimonetes-2	2507010	14	50	0	0.980392	0	Bacteria	Cloacimonetes
HGW-Cloacimonetes-3	2675438	32	51	1	1.01961	0.0192308	Bacteria	Cloacimonetes
HGW-Deltaproteobacteria-1	3304979	558	37	0	0.72549	0	Bacteria	Proteobacteria	Deltaproteobacteria	Syntrophobacterales
HGW-Deltaproteobacteria-10	729741	53	7	0	0.137255	0	Bacteria	Proteobacteria	Deltaproteobacteria
HGW-Deltaproteobacteria-11	1450195	321	19	0	0.372549	0	Bacteria	Proteobacteria	Deltaproteobacteria
HGW-Deltaproteobacteria-12	3990621	64	50	0	0.980392	0	Bacteria	Proteobacteria	Deltaproteobacteria	Syntrophobacterales
HGW-Deltaproteobacteria-13	3511991	29	51	0	1	0	Bacteria	Proteobacteria	Deltaproteobacteria	Syntrophobacterales
HGW-Deltaproteobacteria-14	8213766	275	48	1	0.960784	0.0204082	Bacteria	Proteobacteria	Deltaproteobacteria	Myxococcales
HGW-Deltaproteobacteria-15	6984887	106	51	1	1.01961	0.0192308	Bacteria	Proteobacteria	Deltaproteobacteria	Desulfarculales	Desulfarculaceae
HGW-Deltaproteobacteria-16	1475963	662	8	0	0.156863	0	Bacteria	Proteobacteria	Deltaproteobacteria
HGW-Deltaproteobacteria-17	2523760	434	33	2	0.686275	0.0571429	Bacteria	Proteobacteria	Deltaproteobacteria	Myxococcales
HGW-Deltaproteobacteria-18	3985565	36	51	0	1	0	Bacteria	Proteobacteria	Deltaproteobacteria	Desulfovibrionales	Desulfovibrionaceae	Desulfomicrobium
HGW-Deltaproteobacteria-19	3982708	87	50	0	0.980392	0	Bacteria	Proteobacteria	Deltaproteobacteria	Syntrophobacterales	Syntrophaceae
HGW-Deltaproteobacteria-2	3282923	11	51	0	1	0	Bacteria	Proteobacteria	Deltaproteobacteria	Syntrophobacterales
HGW-Deltaproteobacteria-20	4680712	2301	43	2	0.882353	0.0444444	Bacteria	Proteobacteria	Deltaproteobacteria	Myxococcales
HGW-Deltaproteobacteria-21	5344522	355	45	1	0.901961	0.0217391	Bacteria	Proteobacteria	Deltaproteobacteria	Desulfobacterales	Desulfobacteraceae	Desulfobacterium
HGW-Deltaproteobacteria-22	4405048	361	51	4	1.07843	0.0727273	Bacteria	Proteobacteria	Deltaproteobacteria
HGW-Deltaproteobacteria-23	568259	48	4	0	0.0784314	0	Bacteria	Proteobacteria	Deltaproteobacteria	Desulfuromonadales	Geobacteraceae	Geobacter
HGW-Deltaproteobacteria-24	1320345	664	25	0	0.490196	0	Bacteria	Proteobacteria	Epsilonproteobacteria	Campylobacterales	Campylobacteraceae	Arcobacter
HGW-Deltaproteobacteria-3	2549315	368	39	0	0.764706	0	Bacteria	Proteobacteria	Deltaproteobacteria	Desulfobacterales	Desulfobulbaceae
HGW-Deltaproteobacteria-4	3017654	29	50	0	0.980392	0	Bacteria	Proteobacteria	Deltaproteobacteria	Desulfuromonadales	Geobacteraceae
HGW-Deltaproteobacteria-5	729986	249	7	0	0.137255	0	Bacteria	Proteobacteria	Deltaproteobacteria
HGW-Deltaproteobacteria-6	4086018	53	50	0	0.980392	0	Bacteria	Proteobacteria	Deltaproteobacteria	Syntrophobacterales
HGW-Deltaproteobacteria-7	1319247	545	19	2	0.411765	0.0952381	Bacteria	Proteobacteria	Deltaproteobacteria	Syntrophobacterales	Syntrophaceae	Syntrophus
HGW-Deltaproteobacteria-8	3510156	13	51	0	1	0	Bacteria	Proteobacteria	Deltaproteobacteria	Desulfovibrionales	Desulfovibrionaceae	Desulfovibrio
HGW-Deltaproteobacteria-9	1881117	475	47	4	1	0.0784314	Bacteria	Proteobacteria	Deltaproteobacteria	Syntrophobacterales
HGW-Dependentiae-1	801332	75	26	0	0.509804	0	Bacteria	Dependentiae
HGW-Dojkabacteria-1	733750	1	44	0	0.862745	0	Bacteria	Dojkabacteria
HGW-Elusimicrobia-1	2055243	25	50	0	0.980392	0	Bacteria	Elusimicrobia
HGW-Elusimicrobia-2	1781838	94	47	0	0.921569	0	Bacteria	Elusimicrobia
HGW-Elusimicrobia-3	2882586	95	46	0	0.901961	0	Bacteria	Elusimicrobia
HGW-Elusimicrobia-4	512792	112	15	0	0.294118	0	Bacteria	Elusimicrobia
HGW-Euryarchaeota-1	388207	109	25	4	0.763158	0.137931	Archaea	Euryarchaeota
HGW-Extrachromosomal-1	20682	1	0	0	N/A	N/A	Phage
HGW-Extrachromosomal-10	110968	1	0	0	N/A	N/A	Phage
HGW-Extrachromosomal-11	51446	1	0	0	N/A	N/A	Phage
HGW-Extrachromosomal-12	27118	1	0	0	N/A	N/A	Plasmid
HGW-Extrachromosomal-13	287571	10	0	0	N/A	N/A	Phage
HGW-Extrachromosomal-14	101379	1	0	0	N/A	N/A	Plasmid
HGW-Extrachromosomal-15	338191	24	0	0	N/A	N/A	Phage
HGW-Extrachromosomal-16	136232	4	0	0	N/A	N/A	Plasmid
HGW-Extrachromosomal-17	0	1	0	0	N/A	N/A	Phage
HGW-Extrachromosomal-18	98824	1	1	0	N/A	N/A	Phage
HGW-Extrachromosomal-19	21407	1	0	0	N/A	N/A	Phage
HGW-Extrachromosomal-2	46158	1	0	0	N/A	N/A	Phage
HGW-Extrachromosomal-3	0	1	0	0	N/A	N/A	Phage
HGW-Extrachromosomal-4	413046	2	0	0	N/A	N/A	Phage
HGW-Extrachromosomal-5	85841	2	0	0	N/A	N/A	Phage
HGW-Extrachromosomal-6	242830	1	0	0	N/A	N/A	Plasmid
HGW-Extrachromosomal-7	51491	1	0	0	N/A	N/A	Phage
HGW-Extrachromosomal-8	0	1	0	0	N/A	N/A	Phage
HGW-Extrachromosomal-9	48832	1	0	0	N/A	N/A	Plasmid
HGW-Falkowbacteria-1	912999	6	49	0	0.960784	0	Bacteria	Parcubacteria	Falkowbacteria
HGW-Falkowbacteria-2	657409	60	40	0	0.784314	0	Bacteria	Parcubacteria	Falkowbacteria
HGW-Firmicutes-1	3942120	32	50	0	0.980392	0	Bacteria	Firmicutes	Clostridia	Clostridiales
HGW-Firmicutes-10	1665204	143	27	0	0.529412	0	Bacteria	Firmicutes	Clostridia	Clostridiales
HGW-Firmicutes-11	1929503	75	51	0	1	0	Bacteria	Firmicutes	Clostridia	Clostridiales
HGW-Firmicutes-12	2784870	189	51	1	1.01961	0.0192308	Bacteria	Firmicutes	Clostridia	Clostridiales	Peptococcaceae
HGW-Firmicutes-13	1315865	407	40	1	0.803922	0.0243902	Bacteria	Firmicutes	Clostridia	Clostridiales
HGW-Firmicutes-14	3651571	66	51	0	1	0	Bacteria	Firmicutes	Clostridia	Clostridiales	Peptococcaceae
HGW-Firmicutes-15	3461461	83	51	0	1	0	Bacteria	Firmicutes	Clostridia	Clostridiales	Syntrophomonadaceae
HGW-Firmicutes-16	2793345	22	48	1	0.960784	0.0204082	Bacteria	Firmicutes	Clostridia	Clostridiales	Ruminococcaceae
HGW-Firmicutes-17	2403646	317	6	1	0.137255	0.142857	Bacteria	Firmicutes	Clostridia
HGW-Firmicutes-18	555006	368	13	0	0.254902	0	Bacteria	Firmicutes	Clostridia	Clostridiales
HGW-Firmicutes-19	1859794	131	12	1	0.254902	0.0769231	Bacteria	Firmicutes
HGW-Firmicutes-2	3524282	35	49	1	0.980392	0.02	Bacteria	Firmicutes	Clostridia	Clostridiales
HGW-Firmicutes-20	1476876	176	4	1	0.0980392	0.2	Bacteria	Firmicutes
HGW-Firmicutes-21	1550957	92	50	3	1.03922	0.0566038	Bacteria	Firmicutes	Clostridia
HGW-Firmicutes-3	2988108	343	19	2	0.411765	0.0952381	Bacteria	Firmicutes	Clostridia	Clostridiales
HGW-Firmicutes-4	3732215	225	31	0	0.607843	0	Bacteria	Firmicutes	Clostridia	Clostridiales	Eubacteriaceae	Acetobacterium
HGW-Firmicutes-5	3292776	358	17	5	0.431373	0.227273	Bacteria	Firmicutes	Clostridia
HGW-Firmicutes-6	915500	562	36	0	0.705882	0	Bacteria	Firmicutes	Clostridia	Clostridiales	Eubacteriaceae	Acetobacterium
HGW-Firmicutes-7	4074752	88	50	0	0.980392	0	Bacteria	Firmicutes	Clostridia	Clostridiales
HGW-Firmicutes-8	2655193	108	51	0	1	0	Bacteria	Firmicutes	Clostridia	Clostridiales	Peptococcaceae	Thermincola
HGW-Firmicutes-9	3168086	14	51	2	1.03922	0.0377358	Bacteria	Firmicutes	Clostridia	Clostridiales	Incertae sedis	Dethiosulfatibacter
HGW-Gammaproteobacteria-1	4232297	70	51	0	1	0	Bacteria	Proteobacteria	Gammaproteobacteria
HGW-Gammaproteobacteria-10	4549555	664	48	0	0.941176	0	Bacteria	Proteobacteria	Gammaproteobacteria	Methylococcales	Methylococcaceae
HGW-Gammaproteobacteria-11	3239416	82	42	0	0.823529	0	Bacteria	Proteobacteria	Gammaproteobacteria	Pseudomonadales	Pseudomonadaceae	Pseudomonas
HGW-Gammaproteobacteria-12	4875905	258	46	1	0.921569	0.0212766	Bacteria	Proteobacteria	Gammaproteobacteria	Pseudomonadales	Pseudomonadaceae	Pseudomonas
HGW-Gammaproteobacteria-13	4545609	26	51	1	1.01961	0.0192308	Bacteria	Proteobacteria	Gammaproteobacteria	Pseudomonadales	Pseudomonadaceae	Pseudomonas
HGW-Gammaproteobacteria-14	1936966	305	49	0	0.960784	0	Bacteria	Proteobacteria	Gammaproteobacteria	Oceanospirillales	Alcanivoracaceae	Alcanivorax
HGW-Gammaproteobacteria-15	4681619	10	50	0	0.980392	0	Bacteria	Proteobacteria	Gammaproteobacteria	Chromatiales	Chromatiaceae
HGW-Gammaproteobacteria-2	3311024	110	49	0	0.960784	0	Bacteria	Proteobacteria	Gammaproteobacteria	Xanthomonadales	Xanthomonadaceae
HGW-Gammaproteobacteria-3	3132297	135	51	0	1	0	Bacteria	Proteobacteria	Gammaproteobacteria	Methylococcales	Methylococcaceae
HGW-Gammaproteobacteria-4	3372457	107	50	0	0.980392	0	Bacteria	Proteobacteria	Gammaproteobacteria	Xanthomonadales	Xanthomonadaceae
HGW-Gammaproteobacteria-5	2595991	773	21	1	0.431373	0.0454545	Bacteria	Proteobacteria	Gammaproteobacteria	Pseudomonadales	Pseudomonadaceae	Pseudomonas
HGW-Gammaproteobacteria-6	3191629	498	33	0	0.647059	0	Bacteria	Proteobacteria	Gammaproteobacteria	Xanthomonadales	Xanthomonadaceae
HGW-Gammaproteobacteria-7	2031035	1339	21	0	0.411765	0	Bacteria	Proteobacteria	Gammaproteobacteria	Xanthomonadales	Xanthomonadaceae
HGW-Gammaproteobacteria-8	1753346	302	39	1	0.784314	0.025	Bacteria	Proteobacteria	Gammaproteobacteria
HGW-Gammaproteobacteria-9	4248665	957	21	0	0.411765	0	Bacteria	Proteobacteria	Gammaproteobacteria	Pseudomonadales	Pseudomonadaceae	Pseudomonas	Pseudomonas stutzeri
HGW-Gemmatimonadetes-1	1061561	489	35	2	0.72549	0.0540541	Bacteria	Gemmatimonadetes
HGW-Goldbacteria-1	2862642	18	51	0	1	0	Bacteria	Goldbacteria
HGW-Ignavibacteriae-1	3227209	43	51	0	1	0	Bacteria	Ignavibacteriae	Ignavibacteria	Ignavibacteriales
HGW-Ignavibacteriae-2	4160845	147	51	0	1	0	Bacteria	Ignavibacteriae	Ignavibacteria	Ignavibacteriales
HGW-Ignavibacteriae-3	3363671	243	50	0	0.980392	0	Bacteria	Ignavibacteriae	Ignavibacteria	Ignavibacteriales
HGW-Ignavibacteriae-4	3363191	110	51	2	1.03922	0.0377358	Bacteria	Ignavibacteriae	Ignavibacteria	Ignavibacteriales
HGW-Kuenenbacteria-1	760301	28	48	1	0.960784	0.0204082	Bacteria	Parcubacteria	Kuenenbacteria
HGW-Melainabacteria-1	4285760	818	38	0	0.745098	0	Bacteria	Melainabacteria
HGW-Methanobacteriales-1	2565531	27	37	1	1	0.0263158	Archaea	Euryarchaeota	Methanobacteria	Methanobacteriales	Methanobacteriaceae
HGW-Methanobacteriales-2	2277810	514	37	1	1	0.0263158	Archaea	Euryarchaeota	Methanobacteria	Methanobacteriales	Methanobacteriaceae	Methanobacterium
HGW-Methanomicrobiales-1	2470082	5	38	0	1	0	Archaea	Euryarchaeota	Methanomicrobia	Methanomicrobiales	Methanoregulaceae	Methanoregula
HGW-Methanomicrobiales-2	2782193	69	38	0	1	0	Archaea	Euryarchaeota	Methanomicrobia	Methanomicrobiales	Methanomicrobiaceae	Methanoculleus
HGW-Methanomicrobiales-3	2591348	18	38	1	1.02632	0.025641	Archaea	Euryarchaeota	Methanomicrobia	Methanomicrobiales	Methanoregulaceae	Methanoregula
HGW-Methanomicrobiales-4	1847027	683	24	1	0.657895	0.04	Archaea	Euryarchaeota	Methanomicrobia	Methanomicrobiales	Methanospirillaceae	Methanospirillum
HGW-Methanomicrobiales-5	1166364	693	9	0	0.236842	0	Archaea	Euryarchaeota	Methanomicrobia	Methanomicrobiales
HGW-Methanomicrobiales-6	2547229	205	30	2	0.842105	0.0625	Archaea	Euryarchaeota	Methanomicrobia	Methanomicrobiales	Methanomicrobiaceae	Methanoculleus
HGW-Methanoperedenaceae-1	1995263	128	37	0	0.973684	0	Archaea	Euryarchaeota	Methanomicrobia	Methanosarcinales	Methanoperedenaceae
HGW-Nitrospira-1	1674199	183	51	0	1	0	Bacteria	Nitrospirae	Nitrospira	Nitrospirales	Nitrospiraceae
HGW-Peregrinibacteria-1	998424	1	49	0	0.960784	0	Bacteria	Peregrinibacteria
HGW-Planctomycetes-1	1831533	167	45	0	0.882353	0	Bacteria	Planctomycetes	Phycisphaerae
HGW-Planctomycetes-2	127883	62	6	0	0.117647	0	Bacteria	Planctomycetes	Phycisphaerae
HGW-Riflebacteria-1	5678741	45	49	0	0.960784	0	Bacteria	Riflebacteria
HGW-Riflebacteria-2	5226436	185	49	0	0.960784	0	Bacteria	Riflebacteria
HGW-Saccharibacteria-1	1104520	29	47	0	0.921569	0	Bacteria	Saccharibacteria
HGW-Spirochaetae-1	5201416	14	49	1	0.980392	0.02	Bacteria	Spirochaetae	Spirochaetes	Spirochaetales	Leptospiraceae
HGW-Spirochaetae-10	4020557	717	48	3	1	0.0588235	Bacteria	Spirochaetae
HGW-Spirochaetae-2	3617480	86	48	1	0.960784	0.0204082	Bacteria	Spirochaetae	Spirochaetes	Spirochaetales	Spirochaetaceae	Spirochaeta
HGW-Spirochaetae-3	3883727	18	50	1	1	0.0196078	Bacteria	Spirochaetae	Spirochaetes	Spirochaetales	Spirochaetaceae	Spirochaeta
HGW-Spirochaetae-4	3615559	143	48	1	0.960784	0.0204082	Bacteria	Spirochaetae	Spirochaetes	Spirochaetales	Spirochaetaceae	Spirochaeta
HGW-Spirochaetae-5	4706627	308	51	0	1	0	Bacteria	Spirochaetae
HGW-Spirochaetae-6	1041452	506	28	2	0.588235	0.0666667	Bacteria	Spirochaetae
HGW-Spirochaetae-7	3024517	330	48	5	1.03922	0.0943396	Bacteria	Spirochaetae
HGW-Spirochaetae-8	3956567	664	49	6	1.07843	0.109091	Bacteria	Spirochaetae
HGW-Spirochaetae-9	1915635	390	41	0	0.803922	0	Bacteria	Spirochaetae	Spirochaetes	Spirochaetales	Spirochaetaceae	Spirochaeta
HGW-Synergistetes-1	2170904	15	51	0	1	0	Bacteria	Synergistetes	Synergistia	Synergistales	Synergistaceae
HGW-Synergistetes-2	1333717	625	31	1	0.627451	0.03125	Bacteria	Synergistetes	Synergistia	Synergistales	Synergistaceae
HGW-Tenericutes-1	1968945	26	51	0	1	0	Bacteria	Tenericutes	Mollicutes
HGW-Tenericutes-2	2295664	52	51	0	1	0	Bacteria	Tenericutes	Mollicutes	Acholeplasmatales	Acholeplasmataceae
HGW-Tenericutes-3	1411273	345	40	2	0.823529	0.047619	Bacteria	Tenericutes	Mollicutes	Acholeplasmatales	Acholeplasmataceae
HGW-Tenericutes-4	458796	39	38	0	0.745098	0	Bacteria	Tenericutes	Mollicutes
HGW-Tenericutes-5	1340819	161	47	2	0.960784	0.0408163	Bacteria	Tenericutes
HGW-Tenericutes-6	1736481	346	48	6	1.05882	0.111111	Bacteria	Tenericutes
HGW-Tenericutes-7	405706	286	13	0	0.254902	0	Bacteria	Tenericutes	Mollicutes	Acholeplasmatales
HGW-Tenericutes-8	843524	381	37	0	0.72549	0	Bacteria	Tenericutes	Mollicutes	Acholeplasmatales	Acholeplasmataceae	Acholeplasma
HGW-Thermoplasmata-1	782613	250	28	3	0.815789	0.0967742	Archaea	Euryarchaeota	Thermoplasmata	Thermoplasmatales
HGW-Thermoplasmata-1	1445368	145	38	2	1.05263	0.05	Archaea	Euryarchaeota	Thermoplasmata	Thermoplasmatales
HGW-Wallbacteria-1	5917684	225	51	3	1.05882	0.0555556	Bacteria	Wallbacteria
HGW-Zixibacteria-1	3825092	82	45	0	0.882353	0	Bacteria	Zixibacteria
Supplementary Table S5
Assembly statistics and phylogenetic affiliation of all genome bins
Completion is calculated as the fraction of conserved single copy genes identified out of the total searched (51 for bacteria, 38 for archaea)
Contamination is calculated as fraction of duplicate single copy genes identified as a fraction of the total identified
