# Supplementary material for: Potential for microbial H2 and metal transformations associated with novel bacteria and archaea in deep terrestrial subsurface sediments
Source: ISME J. 2017 Mar 28;11(8):1915–29. doi: 10.1038/ismej.2017.39 (PMC5520028; doi:10.1038/ismej.2017.39)
Supplement: Supplementary Table S7 [file ismej201739x8.xlsx]

## Sheet: S6_counts_per_genome
	K01225	K19668	K01779	K19356	K19357	K01188	K05349	K05350	K01209	K15921	K01195	K14756	K05989	K01218	K19355	K01811	K15925	K01198	K15920	K01192	K01190	K12111	K12308	K12309	K01176	K05343	K07405	K01178	K12047	K01200	K01214	K01183	K13381	K01207	K12373	K14459
HGW-Actinobacteria-1	0	0	0	0	0	0	0	0	0	0	0	0	0	0	0	0	0	0	0	0	0	0	1	0	0	0	0	0	0	0	0	0	0	0	0	0
HGW-Actinobacteria-10	0	0	0	0	0	0	0	1	0	0	0	0	0	0	0	0	0	0	0	0	0	0	1	0	0	0	0	0	0	0	0	0	0	0	0	0
HGW-Actinobacteria-11	0	0	0	0	0	0	3	2	2	1	0	0	0	0	0	0	0	0	0	0	0	0	3	0	0	0	0	0	0	0	0	1	0	2	1	0
HGW-Actinobacteria-2	0	0	0	0	0	0	1	3	0	0	0	0	0	0	0	0	0	0	0	1	0	0	0	0	1	0	0	0	0	1	0	1	0	1	0	0
HGW-Actinobacteria-3	1	0	0	0	0	0	1	1	1	0	0	0	1	0	1	0	0	0	0	0	0	0	0	0	0	0	0	0	0	0	0	0	0	0	0	0
HGW-Actinobacteria-4	0	0	0	0	0	0	8	3	3	0	1	0	0	0	1	2	0	1	0	1	0	0	4	0	0	2	0	1	0	0	0	0	0	2	1	0
HGW-Actinobacteria-5	0	0	0	0	0	0	5	2	2	0	0	0	2	0	0	1	0	0	0	1	2	0	0	0	0	0	0	0	0	1	0	1	0	2	0	0
HGW-Actinobacteria-6	0	0	0	0	0	0	0	0	0	0	0	0	0	1	0	0	0	0	0	0	0	0	1	0	0	0	0	0	0	0	0	0	0	0	0	0
HGW-Actinobacteria-7	3	0	0	0	0	0	0	0	0	0	0	0	0	3	0	0	0	0	0	0	0	0	1	0	0	0	0	0	0	0	0	0	0	0	0	0
HGW-Actinobacteria-8	0	0	0	0	0	0	3	1	1	0	0	0	0	0	0	2	0	0	0	0	0	0	0	0	0	1	0	1	0	0	0	0	0	2	0	0
HGW-Actinobacteria-9	0	0	0	0	0	0	0	0	0	0	0	0	0	0	1	0	0	0	0	0	0	0	0	0	0	0	0	0	0	0	0	0	0	0	0	0
HGW-Alphaproteobacteria-1	0	0	0	0	0	0	0	0	0	0	0	0	0	0	0	0	0	0	0	0	0	0	0	0	0	0	0	0	0	0	0	0	0	1	0	0
HGW-Alphaproteobacteria-11	0	0	0	0	0	0	0	0	0	0	0	0	0	0	0	0	0	0	0	0	0	0	1	0	0	0	0	0	0	0	0	0	0	1	0	0
HGW-Alphaproteobacteria-12	0	0	0	0	0	0	0	0	0	0	0	0	0	0	0	0	0	0	0	0	0	0	1	0	0	0	0	0	0	0	0	0	0	2	0	0
HGW-Alphaproteobacteria-13	0	0	0	0	0	0	1	0	0	0	0	0	0	0	0	0	0	0	0	0	0	0	0	0	0	0	0	0	0	0	0	0	0	3	0	0
HGW-Alphaproteobacteria-14	0	0	0	0	0	0	2	0	0	0	1	0	0	0	0	0	0	0	0	0	0	0	0	0	2	0	0	0	0	0	0	0	0	1	0	0
HGW-Alphaproteobacteria-15	0	0	0	0	0	0	1	0	0	0	0	0	0	0	0	0	0	0	0	0	0	0	1	0	0	0	0	0	0	0	0	0	0	2	0	0
HGW-Alphaproteobacteria-16	0	0	0	0	0	0	3	0	0	0	0	0	1	0	0	0	0	1	0	0	1	0	1	0	0	0	0	0	0	0	0	0	0	3	1	0
HGW-Alphaproteobacteria-17	0	0	0	0	0	0	1	0	0	0	0	0	0	0	0	0	0	0	0	0	0	0	0	0	0	0	0	0	0	0	0	0	0	1	0	0
HGW-Alphaproteobacteria-18	0	0	0	0	0	0	1	0	0	0	0	0	0	0	0	0	0	1	0	0	0	0	0	0	0	0	0	0	0	0	0	0	0	1	0	0
HGW-Alphaproteobacteria-2	0	0	0	0	0	0	0	0	0	0	0	0	0	0	0	0	0	0	0	0	0	0	0	0	0	0	0	0	0	0	0	0	0	1	0	0
HGW-Alphaproteobacteria-3	0	0	0	0	0	0	0	0	0	0	0	0	0	0	0	0	0	0	0	0	0	0	1	0	0	0	0	0	0	0	0	0	0	1	0	0
HGW-Alphaproteobacteria-4	0	0	0	0	0	0	0	1	0	0	0	0	0	1	0	0	0	0	0	0	0	0	0	0	0	0	0	0	0	0	0	0	0	1	0	0
HGW-Alphaproteobacteria-5	0	0	0	0	0	0	2	0	0	0	0	0	0	0	0	0	0	0	0	0	0	0	0	0	1	0	0	0	0	0	0	0	0	0	0	0
HGW-Alphaproteobacteria-6	0	0	0	0	0	0	0	0	0	0	0	0	0	0	0	0	0	0	0	0	0	0	0	0	0	0	0	0	0	0	0	0	0	1	0	0
HGW-Alphaproteobacteria-7	0	0	0	0	0	0	2	0	0	0	1	0	0	0	0	0	0	0	0	0	0	0	0	0	2	0	0	0	0	0	0	0	0	1	0	0
HGW-Alphaproteobacteria-9	0	0	0	0	0	0	1	0	0	0	0	0	0	0	0	0	0	0	0	0	0	0	0	0	1	0	0	0	0	0	0	0	0	1	0	0
HGW-Altiarchaeales-1	0	0	0	0	0	0	0	0	0	0	0	0	0	0	0	0	0	0	0	0	0	0	0	0	0	0	1	0	0	0	0	0	0	0	0	0
HGW-Altiarchaeales-2	0	0	0	0	0	0	0	0	0	0	0	0	0	0	0	0	0	0	0	0	0	0	1	0	0	0	1	0	0	0	0	0	0	0	0	0
HGW-Atribacteria-1	0	0	0	0	0	0	1	1	0	0	0	0	0	0	0	2	0	0	0	2	2	0	6	0	0	0	0	0	0	0	0	0	0	0	0	0
HGW-Bacteroidetes-1	0	0	0	0	0	0	4	0	0	0	0	0	0	0	0	0	0	0	0	1	1	0	0	0	3	1	1	0	0	0	0	0	0	1	1	0
HGW-Bacteroidetes-10	0	0	0	0	0	0	0	0	0	0	0	0	0	0	1	0	0	0	0	0	0	0	0	0	4	0	1	0	0	0	0	1	0	0	3	0
HGW-Bacteroidetes-11	2	0	0	0	0	0	4	0	0	0	0	0	1	0	0	0	0	0	0	1	1	0	0	0	5	1	1	0	0	0	0	1	0	1	2	0
HGW-Bacteroidetes-12	0	0	0	0	0	0	0	0	0	0	0	0	0	0	0	1	0	0	0	0	0	0	0	0	0	0	0	0	0	0	0	0	0	1	1	0
HGW-Bacteroidetes-13	1	0	0	0	0	0	4	0	0	0	0	0	0	1	0	0	0	0	0	0	0	0	0	0	4	1	0	0	0	0	0	0	0	1	1	0
HGW-Bacteroidetes-14	0	0	0	0	0	0	0	0	0	0	0	0	0	0	0	0	0	0	0	0	0	0	0	0	4	0	1	0	0	0	0	0	0	0	2	0
HGW-Bacteroidetes-15	0	0	0	0	0	0	2	0	0	0	0	0	0	0	0	0	0	0	0	0	1	0	0	0	1	0	1	0	0	0	0	1	0	1	0	0
HGW-Bacteroidetes-16	0	0	0	0	0	0	2	0	0	0	0	0	0	0	0	0	0	0	0	1	1	0	1	0	4	1	2	0	0	0	0	0	0	1	1	0
HGW-Bacteroidetes-17	0	0	0	0	0	0	1	0	0	1	0	0	0	0	0	0	0	1	0	1	2	0	0	0	0	0	0	0	0	0	0	0	0	1	1	0
HGW-Bacteroidetes-18	0	0	0	0	0	0	3	0	0	0	0	0	0	0	1	0	0	0	0	0	0	0	0	0	1	0	0	0	0	0	0	0	0	0	1	0
HGW-Bacteroidetes-19	0	0	0	0	0	0	0	0	0	0	0	0	0	0	0	0	0	0	0	1	0	0	0	0	0	0	0	0	0	0	0	0	0	1	0	0
HGW-Bacteroidetes-2	1	0	0	0	0	0	0	0	0	0	0	0	0	0	0	0	0	0	0	0	0	0	0	0	3	0	0	0	0	0	0	0	0	1	0	0
HGW-Bacteroidetes-20	0	0	0	0	0	0	1	0	0	0	0	0	0	0	0	0	0	0	0	0	1	0	0	0	0	0	1	0	0	0	0	1	0	0	1	0
HGW-Bacteroidetes-21	0	0	0	0	0	0	0	0	0	0	0	0	0	0	0	0	0	0	0	1	0	0	0	0	0	0	1	0	0	1	0	1	0	1	1	0
HGW-Bacteroidetes-22	0	0	0	0	0	0	1	0	0	0	0	0	0	0	0	0	0	0	0	1	5	0	0	0	2	0	1	0	0	1	0	0	0	2	2	0
HGW-Bacteroidetes-23	1	0	0	0	0	0	2	0	0	0	0	0	0	0	0	0	0	1	0	0	1	0	0	0	4	0	0	0	0	0	0	0	0	1	1	0
HGW-Bacteroidetes-3	0	0	0	0	0	0	3	0	0	0	1	0	0	0	1	0	0	0	0	0	1	0	0	0	3	1	0	0	0	0	0	0	0	2	1	0
HGW-Bacteroidetes-4	1	0	0	0	0	0	4	0	4	2	2	0	0	2	1	2	0	1	0	0	2	0	1	0	3	0	1	0	0	1	0	0	0	1	1	0
HGW-Bacteroidetes-5	0	0	0	0	0	0	0	0	0	0	0	0	0	1	0	0	0	0	0	1	0	0	0	0	1	0	1	0	0	0	0	0	0	1	4	1
HGW-Bacteroidetes-6	0	0	0	0	0	0	1	0	0	0	0	0	0	1	1	0	0	0	0	1	0	0	0	0	1	0	1	0	0	0	0	1	0	0	1	0
HGW-Bacteroidetes-7	0	0	0	0	0	0	0	0	0	0	0	0	0	0	0	0	0	0	0	0	0	0	0	0	1	0	1	0	0	0	0	1	0	1	3	0
HGW-Bacteroidetes-8	0	0	0	0	0	0	1	0	0	0	0	0	0	1	0	0	0	0	0	1	0	0	0	0	1	0	1	0	0	0	0	0	0	1	4	1
HGW-Bacteroidetes-9	1	0	0	0	0	0	0	0	0	0	0	0	0	0	0	0	0	0	0	1	1	0	0	0	2	1	1	0	0	0	0	0	0	1	1	0
HGW-Betaproteobacteria-1	0	0	0	0	0	0	0	0	0	0	0	0	0	0	0	0	0	0	0	0	0	0	0	0	0	0	0	0	0	0	0	0	0	1	0	0
HGW-Betaproteobacteria-10	0	0	0	0	0	0	0	0	0	0	0	0	0	0	0	0	0	0	0	0	0	0	0	0	0	0	0	0	0	0	0	0	0	1	0	0
HGW-Betaproteobacteria-11	0	0	0	0	0	0	0	0	0	0	0	0	0	0	0	0	0	0	0	0	0	0	0	0	0	0	0	0	0	0	0	0	0	1	0	0
HGW-Betaproteobacteria-12	0	0	0	0	0	0	0	0	0	0	0	0	0	0	0	0	0	0	0	0	0	0	0	0	0	0	0	0	0	0	0	0	0	1	0	0
HGW-Betaproteobacteria-13	0	0	0	0	0	0	0	0	0	0	0	0	0	0	0	0	0	0	0	0	0	0	0	0	0	0	0	0	0	0	0	0	0	1	0	0
HGW-Betaproteobacteria-14	0	0	0	0	0	0	0	0	0	0	0	0	0	0	0	0	0	0	0	0	0	0	0	0	0	1	0	0	0	0	0	0	0	1	0	0
HGW-Betaproteobacteria-15	0	0	0	0	0	0	0	0	0	0	0	0	0	0	0	0	0	0	0	0	0	0	0	0	0	0	0	0	0	0	0	0	0	1	0	0
HGW-Betaproteobacteria-16	0	0	0	0	0	0	0	1	0	0	0	0	1	0	0	0	0	0	0	0	0	0	0	0	0	1	0	0	0	0	0	0	0	1	0	0
HGW-Betaproteobacteria-17	0	0	0	0	0	0	0	0	0	0	0	0	0	0	0	0	0	0	0	0	0	0	0	0	0	1	0	0	0	1	0	0	0	0	0	0
HGW-Betaproteobacteria-18	0	0	0	0	0	0	0	0	0	0	0	0	0	0	0	0	0	0	0	0	0	0	0	0	0	2	0	0	0	0	0	0	0	1	0	0
HGW-Betaproteobacteria-19	0	0	0	0	0	0	0	0	0	0	0	0	0	0	0	0	0	0	0	0	0	0	0	0	0	0	0	0	0	0	0	0	0	2	0	0
HGW-Betaproteobacteria-2	0	0	0	0	0	0	0	0	0	0	0	0	0	0	0	0	0	0	0	0	0	0	0	0	0	0	0	0	0	0	0	0	0	2	0	0
HGW-Betaproteobacteria-20	0	0	0	0	0	0	0	0	0	0	0	0	0	0	0	0	0	0	0	0	0	0	0	0	0	0	0	0	0	0	0	0	0	1	0	0
HGW-Betaproteobacteria-21	0	0	0	0	0	0	0	0	0	0	0	0	0	0	0	0	0	0	0	0	0	0	0	0	0	0	0	0	0	0	0	0	0	0	0	0
HGW-Betaproteobacteria-22	0	0	0	0	0	0	0	0	0	0	0	0	0	0	0	0	0	0	0	0	0	0	0	0	0	0	0	0	0	0	0	0	0	1	0	0
HGW-Betaproteobacteria-3	0	0	0	0	0	0	0	0	0	0	0	0	0	0	0	0	0	0	0	0	0	0	0	0	0	0	0	0	0	0	0	0	0	1	0	0
HGW-Betaproteobacteria-4	0	0	0	0	0	0	0	0	0	0	0	0	0	0	0	0	0	0	0	0	0	0	0	0	0	0	0	0	0	0	0	0	0	1	0	0
HGW-Betaproteobacteria-6	0	0	0	0	0	0	0	0	0	0	0	0	0	0	0	0	0	0	0	0	0	0	0	0	0	0	0	0	0	0	0	0	0	1	0	0
HGW-Betaproteobacteria-7	0	0	0	0	0	0	0	0	0	0	0	0	0	0	0	0	0	0	0	0	0	0	0	0	0	0	0	0	0	0	0	0	0	2	0	0
HGW-Betaproteobacteria-8	0	0	0	0	0	0	0	0	0	0	0	0	0	0	0	0	0	0	0	0	0	0	0	0	0	0	0	0	0	0	0	0	0	2	0	0
HGW-Betaproteobacteria-9	0	0	0	0	0	0	0	1	0	0	0	0	0	0	0	0	0	0	0	0	0	0	0	0	0	0	0	0	0	0	0	0	0	1	0	0
HGW-BRC1-1	0	0	0	0	0	0	1	0	0	0	1	0	0	0	0	0	0	0	0	0	1	0	2	1	0	1	0	0	0	0	0	3	0	1	11	0
HGW-Chloroflexi-1	0	0	0	0	0	0	0	1	0	0	0	0	2	0	2	0	0	1	0	1	0	0	3	0	0	1	0	0	0	0	0	1	0	1	1	0
HGW-Chloroflexi-10	0	0	0	0	0	0	5	3	3	0	0	0	1	1	1	5	0	0	0	0	3	0	3	0	0	1	0	2	0	0	0	1	0	2	1	0
HGW-Chloroflexi-2	0	0	0	0	0	0	0	2	0	0	0	0	0	0	0	3	0	0	0	0	2	0	1	0	0	1	0	1	0	0	0	0	0	2	1	0
HGW-Chloroflexi-3	0	0	0	0	0	0	5	2	0	0	0	0	0	1	0	2	0	0	0	0	2	0	0	0	0	1	0	1	0	0	0	0	0	1	1	0
HGW-Chloroflexi-4	0	0	0	0	0	0	5	2	2	0	0	0	0	0	0	3	0	1	0	2	0	0	2	1	0	0	0	2	0	1	0	1	0	2	0	0
HGW-Chloroflexi-5	0	0	0	0	0	0	4	2	1	0	0	0	0	0	0	2	0	2	0	1	0	0	1	0	1	0	0	2	0	0	0	1	0	2	0	0
HGW-Chloroflexi-6	0	0	0	0	0	0	9	3	3	0	2	0	0	1	1	0	0	0	0	1	0	0	0	0	1	1	0	0	0	1	0	1	0	3	0	0
HGW-Chloroflexi-7	0	0	0	0	0	0	3	1	0	0	0	0	0	0	0	3	0	0	1	1	0	0	1	0	0	0	0	1	0	1	0	1	0	4	0	0
HGW-Chloroflexi-8	0	0	0	0	0	0	2	2	0	0	0	0	0	0	0	3	0	0	0	0	2	0	1	0	0	3	0	0	0	0	0	0	0	2	1	0
HGW-Chloroflexi-9	0	0	0	0	0	0	0	0	0	0	0	0	0	0	0	0	0	0	0	0	0	0	0	0	0	0	0	0	0	0	0	0	0	0	0	0
HGW-Cloacimonetes-1	2	0	0	0	0	0	0	0	0	0	0	0	0	0	0	0	0	0	0	0	0	0	0	0	0	0	1	0	0	0	0	0	0	0	0	0
HGW-Cloacimonetes-2	2	0	0	0	0	0	0	0	0	0	0	0	0	0	0	0	0	0	0	0	0	0	0	0	0	0	1	0	0	0	0	0	0	0	1	0
HGW-Cloacimonetes-3	0	0	0	0	0	0	0	0	0	0	0	0	0	0	0	0	0	0	0	0	0	0	0	0	0	0	1	0	0	0	0	0	0	0	0	0
HGW-Deltaproteobacteria-12	0	0	0	0	0	0	0	0	0	0	0	0	0	1	0	0	0	0	0	0	0	0	0	0	0	0	0	0	0	0	0	0	0	0	0	0
HGW-Deltaproteobacteria-14	3	0	0	0	0	0	3	0	0	0	0	0	0	0	0	1	0	0	0	0	1	0	0	0	5	0	0	0	0	1	0	1	0	2	0	0
HGW-Deltaproteobacteria-15	1	0	0	0	0	0	0	1	0	0	0	0	0	0	2	0	0	0	0	0	0	0	0	0	0	1	0	0	0	0	0	0	0	2	0	0
HGW-Deltaproteobacteria-16	1	0	0	0	0	0	0	0	0	0	0	0	0	0	0	0	0	0	0	0	0	0	0	0	0	0	0	0	0	0	0	0	0	0	0	0
HGW-Deltaproteobacteria-17	1	0	0	0	0	0	0	0	0	0	0	0	0	0	0	0	0	1	0	0	0	0	1	0	1	0	0	1	0	0	0	1	0	1	0	0
HGW-Deltaproteobacteria-18	0	0	0	0	0	0	0	0	0	0	0	0	0	0	0	0	0	0	0	0	0	0	0	0	0	0	0	0	0	0	0	0	0	1	0	0
HGW-Deltaproteobacteria-19	1	0	0	0	0	0	0	0	0	0	0	0	0	0	0	0	0	0	0	0	0	0	0	0	0	0	1	0	0	1	0	0	0	0	0	0
HGW-Deltaproteobacteria-2	1	0	0	0	0	0	0	0	0	0	0	0	0	0	0	0	0	0	0	0	0	0	0	0	0	0	0	0	0	0	0	0	0	0	0	0
HGW-Deltaproteobacteria-20	0	0	0	0	0	0	0	0	0	0	0	0	0	0	0	0	0	1	0	0	0	0	1	0	7	0	0	0	0	0	0	0	0	0	0	0
HGW-Deltaproteobacteria-21	1	0	0	0	0	0	0	1	0	0	0	0	0	0	1	0	0	0	0	0	0	0	0	0	0	1	0	0	0	0	0	0	0	1	0	0
HGW-Deltaproteobacteria-22	0	0	0	0	0	0	0	0	0	0	0	0	0	0	0	0	0	0	0	0	0	0	2	0	2	0	0	0	0	0	0	1	0	1	0	0
HGW-Deltaproteobacteria-23	0	0	0	0	0	0	0	0	0	0	0	0	0	0	0	0	0	0	0	0	0	0	0	0	0	0	0	0	0	0	0	0	0	0	0	0
HGW-Deltaproteobacteria-24	0	0	0	0	0	0	0	0	0	0	0	0	0	0	0	0	0	0	0	0	0	0	0	0	0	0	0	0	0	0	0	0	0	1	0	0
HGW-Deltaproteobacteria-3	0	0	0	0	0	0	0	0	0	0	0	0	0	0	0	0	0	0	0	0	0	0	0	0	0	0	0	0	0	0	0	0	0	1	0	0
HGW-Deltaproteobacteria-4	0	0	0	0	0	0	0	0	0	0	0	0	0	0	0	0	0	0	0	0	0	0	0	0	0	2	0	0	0	0	0	0	0	0	0	0
HGW-Deltaproteobacteria-8	0	0	0	0	0	0	0	0	0	0	0	0	0	1	0	0	0	0	0	0	0	0	0	0	0	1	0	0	0	0	0	0	0	1	0	0
HGW-Deltaproteobacteria-9	0	0	0	0	0	0	0	1	0	0	0	0	0	0	0	0	0	0	0	0	0	0	0	0	0	0	0	0	0	0	0	0	0	0	0	0
HGW-Dependentiae-1	0	0	0	0	0	0	0	1	0	0	0	0	0	0	0	0	0	0	0	0	0	0	0	0	0	0	0	0	0	0	0	0	0	0	0	0
HGW-Dojkabacteria-1	0	0	0	0	0	0	0	0	0	0	0	0	3	0	0	0	0	0	0	0	0	0	0	0	0	0	0	0	0	0	0	0	0	1	0	0
HGW-Elusimicrobia-1	0	0	0	0	0	0	0	0	0	0	0	0	0	0	0	1	0	0	0	0	0	0	0	0	2	1	0	0	0	0	0	0	0	0	0	0
HGW-Elusimicrobia-2	0	0	0	0	0	0	0	0	0	0	0	0	0	0	0	0	0	0	0	0	0	0	0	0	1	0	0	0	0	0	0	0	0	0	0	0
HGW-Elusimicrobia-3	0	0	0	0	0	0	0	0	0	0	0	0	0	0	0	0	0	0	0	0	0	0	0	0	3	1	0	0	0	1	0	0	0	2	0	0
HGW-Euryarchaeota-1	0	0	0	0	0	0	0	0	0	0	0	0	0	0	0	0	0	0	0	0	0	0	0	0	0	0	0	0	0	0	0	0	0	0	0	0
HGW-Falkowbacteria-1	0	0	0	0	0	0	0	0	0	0	0	0	0	0	0	0	0	0	0	0	0	0	1	0	0	0	1	0	0	0	0	0	0	0	0	0
HGW-Falkowbacteria-2	0	0	0	0	0	0	2	0	0	0	0	0	0	1	0	0	0	0	0	0	0	0	1	0	0	0	0	0	0	0	0	0	0	0	0	0
HGW-Firmicutes-1	1	0	0	0	0	0	0	0	0	0	0	0	0	1	0	0	0	0	0	0	2	0	0	0	0	0	0	0	0	0	0	0	0	1	1	0
HGW-Firmicutes-10	0	0	0	0	0	0	3	0	0	0	0	0	0	0	0	0	0	0	0	0	1	0	0	0	2	0	0	0	0	1	0	0	0	0	0	0
HGW-Firmicutes-11	1	0	0	0	0	0	0	0	0	0	0	0	0	0	0	0	0	0	0	0	0	0	0	0	0	0	0	0	0	0	0	0	0	0	0	0
HGW-Firmicutes-12	0	0	0	0	0	0	0	0	0	0	0	0	0	1	0	0	0	0	0	0	0	0	0	0	0	0	0	0	0	0	0	0	0	0	0	0
HGW-Firmicutes-13	0	0	0	0	0	0	0	0	0	0	0	0	0	0	0	1	0	0	0	0	2	0	0	0	0	0	0	0	0	0	0	0	0	1	0	0
HGW-Firmicutes-14	7	0	0	0	0	0	0	0	0	0	0	0	0	0	0	0	0	0	0	0	0	0	0	0	0	0	0	3	0	0	0	0	0	0	0	0
HGW-Firmicutes-15	1	0	0	0	0	0	0	0	0	0	0	0	0	1	1	0	0	0	0	0	0	0	0	0	0	0	0	0	0	0	0	0	0	0	1	0
HGW-Firmicutes-16	2	0	0	0	0	0	1	0	0	0	0	0	0	0	0	0	0	0	0	0	2	0	0	0	0	0	0	0	0	0	0	1	0	0	0	0
HGW-Firmicutes-17	0	0	0	0	0	0	1	0	0	0	0	0	0	0	0	0	0	0	0	0	0	0	0	0	0	0	0	0	0	0	0	0	0	0	0	0
HGW-Firmicutes-18	0	0	0	0	0	0	1	0	0	0	0	0	0	0	0	1	0	0	0	0	0	0	0	0	0	0	0	0	0	0	0	0	0	0	0	0
HGW-Firmicutes-19	0	0	0	0	0	0	3	0	0	0	0	0	0	0	0	0	0	0	0	0	2	0	0	0	2	0	0	0	0	2	0	0	0	0	0	0
HGW-Firmicutes-2	3	0	0	0	0	0	0	1	0	0	0	0	0	0	0	0	0	0	0	0	3	0	0	0	0	1	0	0	0	0	0	0	0	1	0	0
HGW-Firmicutes-20	0	0	0	0	0	0	6	0	0	0	0	0	0	0	0	0	0	0	0	0	1	0	0	0	2	0	0	0	0	3	0	0	0	0	0	0
HGW-Firmicutes-21	0	0	0	0	0	0	0	0	0	0	1	0	0	1	0	0	0	0	0	0	0	0	0	0	0	0	0	0	0	0	0	0	0	0	0	0
HGW-Firmicutes-3	0	0	0	0	0	0	0	1	0	0	0	0	0	0	0	0	0	0	0	0	5	0	0	0	1	1	0	0	0	0	0	0	0	1	0	0
HGW-Firmicutes-4	0	0	0	0	0	0	1	0	0	0	0	0	0	0	0	0	0	0	0	0	0	0	0	0	1	0	0	0	0	0	0	0	0	0	0	0
HGW-Firmicutes-5	1	0	0	0	0	0	0	0	0	0	0	0	0	0	0	0	0	0	0	0	3	0	1	0	0	1	0	0	0	0	0	0	0	1	0	0
HGW-Firmicutes-7	3	0	0	0	0	0	1	0	0	0	0	0	0	0	0	1	0	0	0	1	2	0	0	0	0	0	0	0	0	0	0	0	0	1	0	0
HGW-Firmicutes-8	1	0	0	0	0	0	0	0	0	0	0	0	0	0	0	0	0	0	0	0	0	0	0	0	0	0	0	2	0	0	0	0	0	0	0	0
HGW-Firmicutes-9	0	0	0	0	0	0	3	1	0	0	0	0	0	0	0	2	0	0	0	0	2	0	0	0	0	0	0	0	0	0	0	0	0	1	1	0
HGW-Gammaproteobacteria-1	0	0	0	0	0	0	0	0	1	0	0	0	0	0	0	0	0	0	0	0	0	0	0	0	0	0	0	1	0	0	0	0	0	2	0	0
HGW-Gammaproteobacteria-10	0	0	0	0	0	0	0	0	0	0	0	0	0	0	0	0	0	0	0	0	0	0	0	0	1	1	0	0	0	0	0	0	0	1	0	0
HGW-Gammaproteobacteria-12	0	0	0	0	0	0	2	0	0	0	0	0	0	0	0	0	0	0	0	0	0	0	0	0	2	1	0	0	0	0	0	0	0	1	0	0
HGW-Gammaproteobacteria-13	0	0	0	0	0	0	0	0	0	0	0	0	0	0	0	0	0	0	0	0	0	0	0	0	0	0	0	0	0	0	0	0	0	1	0	0
HGW-Gammaproteobacteria-14	0	0	0	0	0	0	0	0	0	0	0	0	0	0	0	0	0	0	0	0	0	0	0	0	0	0	0	0	0	0	0	0	0	1	0	0
HGW-Gammaproteobacteria-15	0	0	0	0	0	0	5	1	1	3	0	0	0	0	0	0	0	0	0	0	1	0	0	0	3	0	0	0	0	1	0	2	0	1	2	0
HGW-Gammaproteobacteria-2	0	0	0	0	0	0	2	0	0	0	0	0	0	0	0	0	0	0	0	0	0	0	0	0	2	0	0	0	0	2	0	0	0	1	0	0
HGW-Gammaproteobacteria-3	0	0	0	0	0	0	0	0	0	0	0	0	0	0	0	0	0	0	0	0	0	0	0	0	0	0	0	0	0	0	0	0	0	1	0	0
HGW-Gammaproteobacteria-4	0	0	0	0	0	0	1	0	0	0	0	0	0	0	0	0	0	0	0	0	0	0	0	0	2	0	0	0	0	1	0	0	0	1	0	0
HGW-Gammaproteobacteria-5	0	0	0	0	0	0	1	0	0	0	0	0	0	0	0	0	0	1	0	0	0	0	0	0	0	1	0	0	0	0	0	0	0	3	0	0
HGW-Gammaproteobacteria-6	0	0	0	0	0	0	0	0	0	0	0	0	0	0	0	0	0	0	0	0	0	0	0	0	0	0	0	0	0	0	0	0	0	1	0	0
HGW-Gammaproteobacteria-7	0	0	0	0	0	0	2	0	0	0	0	0	0	0	0	0	0	0	0	0	0	0	0	0	1	1	0	0	0	1	0	0	0	1	0	0
HGW-Gammaproteobacteria-9	0	0	0	0	0	0	1	0	0	0	0	0	0	0	0	0	0	0	0	0	0	0	0	0	4	2	0	0	0	1	0	0	0	1	0	0
HGW-Gemmatimonadetes-1	0	0	0	0	0	0	0	0	0	0	0	0	0	0	0	0	0	0	0	0	0	0	0	0	0	0	0	0	0	0	0	0	0	1	0	0
HGW-Goldbacteria-1	0	0	0	0	0	0	1	1	1	1	0	0	0	1	1	0	0	0	0	1	0	0	0	0	0	0	0	0	0	0	0	0	0	0	0	0
HGW-Ignavibacteriae-1	0	0	0	0	0	0	0	0	1	0	0	0	0	0	0	0	0	0	0	0	2	0	0	0	1	0	0	0	0	0	0	0	0	2	0	0
HGW-Ignavibacteriae-2	0	0	0	0	0	0	4	0	0	1	2	0	0	4	2	1	0	0	0	3	3	0	0	0	5	0	0	0	0	1	0	1	0	1	3	1
HGW-Ignavibacteriae-3	0	0	0	0	0	0	4	0	0	0	2	0	3	1	1	0	0	0	0	0	3	0	2	0	3	0	0	0	0	1	0	1	0	0	1	0
HGW-Ignavibacteriae-4	0	0	0	0	0	0	0	0	0	0	0	0	0	0	0	0	0	0	0	0	0	0	0	0	0	0	0	0	0	0	0	0	0	1	0	0
HGW-Kuenenbacteria-1	0	0	0	0	0	0	0	0	0	0	0	0	0	0	0	0	0	0	0	0	0	0	0	0	0	0	1	1	0	0	0	0	0	0	0	0
HGW-Melainabacteria-1	0	0	0	0	0	0	0	4	0	0	0	0	0	0	0	0	0	1	0	0	1	0	0	0	1	0	0	0	0	1	0	0	0	0	1	0
HGW-Methanobacteriales-1	0	0	0	0	0	0	0	0	0	0	0	0	0	1	0	0	0	0	0	0	0	0	0	0	0	0	0	0	0	0	0	0	0	0	0	0
HGW-Methanobacteriales-2	0	0	0	0	0	0	0	0	0	0	0	0	0	0	0	0	0	0	0	0	0	0	0	0	0	0	0	0	0	0	0	0	0	0	0	0
HGW-Methanomicrobiales-1	0	0	0	0	0	0	0	0	0	0	0	0	0	0	0	0	0	0	0	0	0	0	0	0	0	0	0	0	0	0	0	0	0	0	0	0
HGW-Methanomicrobiales-2	1	0	0	0	0	0	0	0	0	0	0	0	0	0	0	0	0	0	0	0	0	0	0	0	0	0	1	0	0	0	0	0	0	1	0	0
HGW-Methanomicrobiales-3	0	0	0	0	0	0	0	0	0	0	0	0	0	0	0	0	0	0	0	0	0	0	0	0	0	0	1	0	0	0	0	0	0	0	0	0
HGW-Methanomicrobiales-4	0	0	0	0	0	0	0	0	0	0	0	0	0	1	0	0	0	0	0	0	0	0	0	0	0	0	1	0	0	0	0	0	0	0	0	0
HGW-Methanomicrobiales-5	0	0	0	0	0	0	0	0	0	0	0	0	0	0	0	0	0	0	0	0	0	0	0	0	0	0	0	1	0	0	0	0	0	0	0	0
HGW-Methanomicrobiales-6	1	0	0	0	0	0	0	0	0	0	0	0	0	0	0	0	0	0	0	0	0	0	0	0	1	0	0	0	0	0	0	0	0	0	0	0
HGW-Methanoperedenaceae-1	0	0	0	0	0	0	0	0	0	0	0	0	0	0	0	0	0	0	0	0	0	0	0	0	0	0	0	0	0	0	0	0	0	0	0	0
HGW-Nitrospira-1	0	0	0	0	0	0	0	0	0	0	0	0	0	0	0	0	0	0	0	0	0	0	0	0	0	0	0	0	0	0	0	0	0	1	0	0
HGW-Planctomycetes-1	0	0	0	0	0	0	0	0	0	0	0	0	0	0	0	1	0	0	0	1	0	0	0	0	1	1	1	0	0	0	0	0	0	0	0	0
HGW-Riflebacteria-1	0	0	0	0	0	0	1	0	0	0	0	0	0	2	0	0	0	0	0	0	0	0	0	0	4	1	0	0	0	0	1	0	0	1	0	0
HGW-Riflebacteria-2	0	0	0	0	0	0	1	0	0	0	0	0	0	2	1	0	0	0	0	0	0	0	0	0	6	1	0	0	0	0	0	0	0	1	0	0
HGW-Saccharibacteria-1	0	0	0	0	0	0	0	2	0	0	0	0	0	0	0	0	0	0	0	0	0	0	0	0	0	0	1	1	0	0	0	0	0	0	0	0
HGW-Spirochaetae-1	0	0	0	0	0	0	1	1	0	0	1	0	0	0	0	0	0	0	0	0	1	0	0	0	0	0	0	0	0	0	0	0	0	1	1	0
HGW-Spirochaetae-10	0	0	0	0	0	0	0	1	0	0	0	0	0	0	0	0	0	0	0	0	2	0	0	0	1	0	1	1	0	0	0	0	0	1	0	0
HGW-Spirochaetae-2	1	0	0	0	0	0	1	1	0	0	0	0	0	0	0	0	0	0	0	1	1	0	0	0	1	0	1	0	0	0	0	0	0	1	0	0
HGW-Spirochaetae-3	0	0	0	0	0	0	0	2	0	0	0	0	0	0	0	0	0	0	0	1	5	0	1	0	0	0	0	0	0	0	0	0	0	3	1	0
HGW-Spirochaetae-4	0	0	0	0	0	0	1	2	0	0	0	0	0	0	0	0	0	0	0	1	1	0	0	0	1	0	1	1	0	0	0	0	0	1	0	0
HGW-Spirochaetae-5	0	0	0	0	0	0	0	1	1	0	0	0	0	0	0	0	0	0	0	0	3	0	1	0	0	1	0	0	0	0	0	0	0	0	0	0
HGW-Spirochaetae-7	0	0	0	0	0	0	0	0	0	0	0	0	0	0	0	0	0	0	0	0	1	0	0	0	0	0	0	0	0	0	0	0	0	2	0	0
HGW-Spirochaetae-8	0	0	0	0	0	0	2	2	0	0	0	0	1	0	0	0	0	0	0	3	3	0	0	0	1	0	0	2	0	0	0	0	0	2	2	0
HGW-Spirochaetae-9	0	0	0	0	0	0	0	0	0	0	0	0	0	0	0	0	0	0	0	0	1	0	0	0	0	0	0	0	0	0	0	0	0	1	0	0
HGW-Synergistetes-2	0	0	0	0	0	0	0	0	0	0	0	0	0	0	0	0	0	0	0	0	0	0	0	0	0	0	0	0	0	0	0	0	0	1	0	0
HGW-Tenericutes-1	0	0	0	0	0	0	3	0	0	0	1	0	0	0	2	0	0	0	0	1	2	0	0	0	2	0	0	0	0	3	0	0	0	0	1	0
HGW-Tenericutes-2	0	0	0	0	0	0	5	0	0	0	1	0	0	0	0	0	0	0	0	0	2	0	0	0	1	0	0	0	0	4	0	1	0	1	0	1
HGW-Tenericutes-3	0	0	0	0	0	0	5	0	0	0	0	0	0	0	0	0	0	0	0	0	2	0	1	0	0	0	0	0	0	5	0	0	0	0	0	0
HGW-Tenericutes-5	0	0	0	0	0	0	4	0	0	0	0	0	0	0	0	0	0	0	0	0	1	0	0	0	3	0	0	0	0	0	0	0	0	0	0	0
HGW-Tenericutes-6	0	0	0	0	0	0	2	0	0	0	0	0	0	0	0	0	0	0	0	0	2	0	0	0	1	0	0	0	0	5	0	0	0	0	0	0
HGW-Tenericutes-7	0	0	0	0	0	0	0	0	0	0	0	0	0	0	0	0	0	0	0	0	0	0	0	0	0	0	0	0	0	1	0	0	0	0	0	0
HGW-Tenericutes-8	0	0	0	0	0	0	0	0	0	0	0	0	0	0	0	0	0	0	0	0	0	0	0	0	1	0	0	0	0	4	0	0	0	1	0	0
HGW-Thermoplasmata-1	0	0	0	0	0	0	2	0	0	0	0	0	0	0	0	0	0	0	0	0	2	0	0	0	0	0	1	1	0	0	0	0	0	0	0	0
HGW-Wallbacteria-1	0	0	0	0	0	1	0	0	0	0	0	0	1	0	0	0	0	0	0	0	0	0	0	0	3	0	0	0	0	1	0	0	0	0	0	0
HGW-Zixibacteria-1	2	0	0	0	0	0	0	0	0	0	0	0	0	0	0	0	0	0	0	0	0	0	1	0	1	0	0	0	0	0	0	0	0	1	0	0
