# Supplementary material for: Potential for microbial H2 and metal transformations associated with novel bacteria and archaea in deep terrestrial subsurface sediments
Source: ISME J. 2017 Mar 28;11(8):1915–29. doi: 10.1038/ismej.2017.39 (PMC5520028; doi:10.1038/ismej.2017.39)
Supplement: Supplementary Figures [file ismej201739x9.xlsx]

## Sheet: table_S7
		Mineral saturation indices
			V140m	E160m	E185m	E215m	V250m
	Fe-hydroxides	Fe(OH)3	-0.56	-3.06	0.11	0	0.25	Fe(OH)3
		Goethite	4.66	2.16	5.33	5.21	5.47	FeOOH
	Fe(III)-rich clay minerals	Clinoptilolite-Na	15.16	11.69	11.76	12.05	12.19	Na3.467Al3.45Fe0.017Si14.533O36:10.922H2O
		Cronstedtite-7A	8.41	0.47	7.02	7.57	10.03	Fe2Fe2SiO5(OH)4
		Daphnite-14A	0.38	-7.19	-6.53	-4.56	-0.79	Fe5AlAlSi3O10(OH)8
		Minnesotaite	-0.44	-4.9	-4.63	-3.37	-0.68	Fe3Si4O10(OH)2
		Nontronite-Na	15.66	10.26	16.56	16.42	16.75	Na0.33Fe2Al0.33Si3.67H2O12
		Smectite-high-Fe-Mg	2.99	-0.46	0.33	0.59	2.56	Ca0.025Na0.1K0.2Fe0.5Fe0.2Mg1.15Al1.25Si3.5H2O12
		Smectite-low-Fe-Mg	4.1	1.39	2.01	2.2	3.51	Ca0.02Na0.15K0.2Fe0.29Fe0.16Mg0.9Al1.25Si3.75H2O12
	reduced sulfur	Pyrite	3.63	3.21	2.07	4.88	2.19	FeS2
	oxidized sulfur	Gypsum	-5.62	-5.58	-5.66	-5.41	-5.62	CaSO4:2H2O
	diatomaceous SiO2	SiO2 (am)	-0.47	-0.5	-0.52	-0.48	-0.57	SiO2
		Cristobalite (alpha)	0.31	0.28	0.26	0.3	0.2	SiO2
		detected minerals in the rock samples at Horonobe site, based on XRD,
		non detected minerals
